# Supplementary material for: Staff and Institutional Factors Associated with Substandard Care in the Management of Postpartum Hemorrhage
Source: PLoS One. 2016 Mar 24;11(3):e0151998. doi: 10.1371/journal.pone.0151998 (PMC4806984; doi:10.1371/journal.pone.0151998)
Supplement: S1 Table — (XLS) [file pone.0151998.s003.xls]

## Sheet: Vignette 1
id	item1	item2	item3	item4	item5	item6	item7	item8	item9	item10	item11	item12	item13	item14	nbok	nberrors	gender	age	code2	experience	full time practice	risk taking	fear of malpractice	status	unit_level	ratio	MMR
1	1	1	1	1	1	1	1	1	1	1	0	1	1	1	13	1	2	40	1	16	1	0	1	1	1	380	1
2	1	1	1	1	1	1	1	1	1	1	1	1	1	1	14	0	1	38	1	15	1	0	0	1	1	380	1
3	1	1	1	1	1	1	1	1	1	1	1	1	1	1	14	0	2	25	1	2	1	0	1	1	1	380	1
4	1	1	0	1	1	1	1	1	1	1	1	1	0	1	12	2	2	35	2	10	1	1	1	1	2	806.25	1
5	1	1	0	1	0	1	1	1	1	1	1	1	1	0	11	3	2	44	2	20	1	0	1	1	2	806.25	1
6	1	1	1	1	1	1	0	1	1	1	0	0	0	1	10	4	2	43	2	21	1	1	0	1	2	806.25	1
7	1	1	1	1	0	1	1	1	1	1	1	1	1	0	12	2	2	35	2	13	2	0	1	1	2	806.25	1
8	1	1	1	1	1	1	0	1	1	1	1	0	0	1	11	3	2	40	3	17	1	1	1	1	2	964.333	1
9	1	0	1	0	1	1	0	1	1	1	1	1	0	0	9	5	1	35	3	11	1	0	0	1	2	964.333	1
10	1	1	1	1	1	1	0	1	1	1	1	1	1	0	12	2	2	34	4	10	2	0	0	0	3	966.667	2
11	1	1	1	1	0	1	1	1	1	1	1	1	1	0	12	2	2	27	5	3	1	1	0	0	2	870.312	1
12	1	0	1	1	0	1	1	1	1	1	0	1	1	0	10	4	2	28	5	4	1	0	1	0	2	870.312	1
13	1	1	1	1	1	0	1	1	1	1	1	1	1	1	13	1	2	29	5	5	1	0	0	0	2	870.312	1
14	0	0	1	1	1	1	1	1	1	1	1	1	1	1	12	2	2	33	5	9	2	1	1	0	2	870.312	1
15	1	1	1	1	0	1	1	1	1	1	1	1	0	0	11	3	2	36	5	12	2	0	1	0	2	870.312	1
16	1	0	1	1	1	1	1	1	1	1	1	1	0	0	11	3	2	33	5	10	2	0	1	0	2	870.312	1
17	1	1	1	1	1	1	1	1	1	1	1	1	1	1	14	0	2	28	5	4	1	0	1	0	2	870.312	1
18	1	1	1	1	1	1	1	1	1	1	1	1	1	1	14	0	2	30	5	7	2	0	0	0	2	870.312	1
19	1	1	1	1	1	1	1	1	1	1	0	1	1	1	13	1	2	42	6	21	1	0	0	2	1	706.25	1
20	1	1	1	1	0	1	0	1	1	1	1	1	0	0	10	4	2	31	6	10	1	1	0	2	1	706.25	1
21	1	1	1	1	1	0	0	1	1	1	1	1	1	1	12	2	2	39	6	15	2	0	1	2	1	706.25	1
22	1	1	1	1	1	1	1	1	1	1	0	1	1	1	13	1	2	38	6	17	1	0	1	2	1	706.25	1
23	1	1	1	1	1	1	0	1	1	1	0	1	1	0	11	3	2	38	7	15	1	0	1	1	2	575	1
24	1	1	1	1	1	1	1	1	1	1	1	1	1	1	14	0	2	39	7	14	1	0	1	1	2	575	1
25	1	1	1	1	1	1	1	1	1	1	1	1	0	1	13	1	2	56	8	30	1	0	1	1	2	800	2
26	1	1	1	1	0	1	0	1	1	1	0	1	1	0	10	4	2	49	8	24	2	0	1	1	2	800	2
27	1	1	1	1	1	1	1	1	1	1	1	1	1	1	14	0	2	46	8	23	2	0	1	1	2	800	2
28	1	1	0	1	0	1	1	1	1	1	1	1	1	0	11	3	2	38	8	16	2	0	1	1	2	800	2
29	1	0	1	1	0	1	0	1	1	1	1	1	1	0	10	4	2	43	8	21	1	0	1	1	2	800	2
30	1	0	1	1	1	1	1	1	1	1	0	1	1	1	12	2	2	42	9	20	1	1	1	2	1	806	1
31	1	0	1	1	1	1	1	1	1	1	1	1	1	1	13	1	2	43	9	22	1	0	1	2	1	806	1
32	1	1	1	1	0	1	1	1	1	1	0	0	1	1	11	3	2	50	9	27	1	0	1	2	1	806	1
33	1	0	1	1	1	1	1	1	1	1	1	1	1	1	13	1	2	33	9	8	2	0	1	2	1	806	1
34	1	1	1	1	1	1	1	1	1	1	0	1	1	1	13	1	2	40	9	19	1	0	1	2	1	806	1
35	1	1	1	1	1	1	1	1	1	0	0	0	1	1	11	3	2	46	10	23	1	0	0	1	3	921	1
36	1	0	1	1	1	1	0	1	1	1	1	0	1	0	10	4	2	31	10	7	2	1	1	1	3	921	1
37	1	0	1	1	1	1	1	1	1	1	1	1	1	1	13	1	2	33	10	10	2	0	0	1	3	921	1
38	1	0	1	1	1	1	1	1	1	1	1	1	0	1	12	2	2	38	10	15	1	0	1	1	3	921	1
39	1	1	1	1	1	1	1	1	1	1	1	1	1	1	14	0	2	31	10	7	1	0	1	1	3	921	1
40	1	1	1	1	1	1	1	1	1	1	1	1	0	1	13	1	2	28	10	4	1	0	1	1	3	921	1
41	1	1	1	1	1	1	1	1	1	1	1	1	1	1	14	0	2	24	10	2	1	0	1	1	3	921	1
42	1	0	1	1	1	1	1	1	1	1	1	0	1	1	12	2	2	56	10	35	1	1	0	1	3	921	1
43	1	0	1	1	1	0	1	1	1	1	1	0	1	1	11	3	2	27	11	3	1	0	1	2	2	704	1
44	1	0	1	1	0	0	1	1	1	1	1	1	1	0	10	4	2	32	11	8	1	0	1	2	2	704	1
45	1	0	1	1	0	0	1	1	1	1	1	1	1	0	10	4	2	54	11	29	2	0	1	2	2	704	1
46	1	1	1	1	1	1	1	1	1	1	1	1	1	1	14	0	2	31	11	8	1	0	0	2	2	704	1
47	1	0	1	1	1	1	1	1	1	1	1	1	1	1	13	1	2	46	11	21	1	0	1	2	2	704	1
48	0	1	1	1	1	1	0	0	1	1	0	1	1	1	10	4	2	43	12	19	2	0	0	2	1	750	1
49	1	1	1	1	1	1	1	1	1	1	1	1	1	1	14	0	2	28	13	5	1	1	0	2	2	914.286	1
50	1	0	1	1	1	1	1	1	1	1	0	1	0	0	10	4	2	29	13	7	2	0	1	2	2	914.286	1
51	1	1	1	1	1	1	0	1	1	1	0	1	1	1	12	2	2	25	13	2	1	0	1	2	2	914.286	1
52	1	1	1	1	1	1	1	1	1	1	1	1	1	1	14	0	2	34	13	11	2	1	0	2	2	914.286	1
53	1	0	1	1	1	1	1	1	1	1	1	1	0	0	11	3	2	36	13	14	2	0	0	2	2	914.286	1
54	1	1	1	1	1	1	1	1	1	1	1	1	1	1	14	0	2	34	13	8	2	0	1	2	2	914.286	1
55	1	1	1	1	1	1	1	1	1	1	1	1	1	1	14	0	2	27	13	3	1	0	1	2	2	914.286	1
56	1	0	1	1	1	1	0	1	1	1	1	1	0	0	10	4	2	44	13	21	2	0	1	2	2	914.286	1
57	1	1	1	1	1	1	1	1	1	1	0	1	1	1	13	1	2	31	13	7	1	0	0	2	2	914.286	1
58	1	1	1	1	1	1	1	1	1	1	1	0	1	1	13	1	2	40	13	20	2	1	0	2	2	914.286	1
59	1	1	1	1	1	1	1	1	1	1	0	1	1	1	13	1	2	29	13	5	1	0	1	2	2	914.286	1
60	1	1	1	1	1	1	1	1	1	1	0	1	0	0	11	3	2	53	13	30	1	0	1	2	2	914.286	1
61	1	0	1	1	1	1	1	1	1	1	1	1	1	0	12	2	2	30	13	9	1	0	1	2	2	914.286	1
62	1	0	1	1	1	1	0	1	1	1	0	0	0	0	8	6	2	35	13	12	2	0	0	2	2	914.286	1
63	1	0	1	1	1	1	1	1	1	1	1	1	1	1	13	1	1	44	13	20	1	0	0	2	2	914.286	1
64	1	0	1	1	1	1	0	1	1	1	1	1	1	1	12	2	2	25	13	3	2	1	1	2	2	914.286	1
65	1	0	1	1	1	1	1	1	1	1	0	1	0	0	10	4	2	37	13	12	2	0	0	2	2	914.286	1
66	1	1	1	1	0	1	1	1	1	1	0	0	1	1	11	3	2	34	13	10	2	0	1	2	2	914.286	1
67	1	1	1	1	1	1	1	1	1	1	1	1	1	1	14	0	2	37	13	15	2	0	1	2	2	914.286	1
68	1	0	1	1	1	0	0	1	1	1	0	0	0	0	7	7	2	32	13	7	1	1	0	2	2	914.286	1
69	1	0	0	1	1	1	1	1	1	1	1	1	1	0	11	3	2	33	14	9	2	0	1	2	1	550	2
70	1	1	1	1	1	1	1	1	1	1	1	1	1	1	14	0	2	31	15	7	1	0	0	1	2	821.714	1
71	1	1	1	1	1	1	1	1	1	1	1	1	1	1	14	0	2	27	15	4	1	0	0	1	2	821.714	1
72	1	1	1	1	1	1	1	1	1	1	0	1	1	1	13	1	2	27	15	3	1	1	0	1	2	821.714	1
73	1	0	1	1	1	1	1	1	1	1	1	1	1	1	13	1	1	40	15	14	1	1	0	1	2	821.714	1
74	1	1	1	1	1	1	1	1	1	1	1	1	0	1	13	1	2	25	15	2	1			1	2	821.714	1
75	1	1	1	1	1	1	1	1	1	1	1	1	1	1	14	0	2	29	15	7	1	0	1	1	2	821.714	1
76	1	0	1	1	1	1	1	1	1	1	1	1	1	1	13	1	2	30	16	7	1	0	1	2	2	840	1
77	1	1	1	1	1	1	1	1	1	1	1	1	1	1	14	0	2	40	17	17	2	0	0	1	1	958.6	1
78	1	1	0	1	1	1	1	1	1	1	1	1	1	1	13	1	2	27	17	4	1	0	1	1	1	958.6	1
79	1	1	1	1	1	1	1	1	1	1	1	1	1	1	14	0	2	40	17	17	1	1	0	1	1	958.6	1
80	1	1	1	1	1	1	1	1	1	1	1	1	1	0	13	1	2	31	17	6	1	1	0	1	1	958.6	1
81	1	1	0	1	0	1	1	1	1	1	1	1	1	0	11	3	2	37	17	13	2	0	1	1	1	958.6	1
82	1	1	1	1	0	1	1	1	1	1	1	1	1	0	12	2	2	23	18	1	1	0	1	1	2	816.2	2
83	1	1	1	1	1	1	1	1	1	1	0	1	1	0	12	2	2	40	18	16	1			1	2	816.2	2
84	1	1	1	1	1	1	1	1	1	1	1	1	1	1	14	0	2	32	18	9	2	0	0	1	2	816.2	2
85	1	1	1	1	1	1	1	1	1	1	1	1	1	1	14	0	2	40	18	19	2	0	0	1	2	816.2	2
86	1	1	0	1	0	1	1	1	1	1	1	1	1	0	11	3	2	25	18	2	1	0	1	1	2	816.2	2
87	1	0	1	1	1	1	1	1	1	1	1	1	1	1	13	1	2	53	19	33	1	0	1	1	1	642.5	1
88	1	1	1	1	1	1	1	1	1	1	1	1	1	1	14	0	2	30	19	6	2	0	1	1	1	642.5	1
89	1	0	0	1	1	1	1	1	1	1	1	0	1	0	10	4	2	30	19	8	1	0	1	1	1	642.5	1
90	1	0	1	1	1	1	1	1	1	1	1	1	1	1	13	1	2	39	19	18	1	0	1	1	1	642.5	1
91	1	1	1	1	0	1	1	1	1	1	1	1	1	0	12	2	2	39	20	1	1	0	1	2	2	1011.11	2
92	1	0	1	1	1	1	1	1	1	1	0	1	1	1	12	2	1	27	20	2	1	1	1	2	2	1011.11	2
93	1	0	1	1	1	1	1	1	1	1	1	1	1	1	13	1	2	26	20	2	1	0	1	2	2	1011.11	2
94	1	1	1	0	1	1	0	1	1	1	0	1	0	0	9	5	2	28	20	4	1	0	1	2	2	1011.11	2
95	0	1	1	1	1	1	1	1	1	1	1	1	0	0	11	3	2	54	20	33	1	0	1	2	2	1011.11	2
96	0	0	0	1	0	1	1	1	1	1	1	1	1	1	10	4	2	50	20	16	2	0	1	2	2	1011.11	2
97	1	0	1	1	1	1	1	1	1	1	1	1	1	0	12	2	2	41	20	20	1	0	1	2	2	1011.11	2
98	0	0	1	1	1	1	1	1	1	1	0	1	1	1	11	3	2	30	20	6	1	0	1	2	2	1011.11	2
99	1	1	1	1	1	1	1	1	1	1	0	0	1	0	11	3	2	36	21	11	1	0	1	1	3	988.925	1
100	1	0	1	1	1	1	1	1	1	1	1	1	1	1	13	1	2	29	21	6	1	0	0	1	3	988.925	1
101	1	1	1	1	1	1	1	1	1	1	1	1	1	1	14	0	2	48	21	23	1	0	1	1	3	988.925	1
102	1	1	1	1	1	1	1	1	1	1	1	1	1	0	13	1	2	35	21	12	2	0	1	1	3	988.925	1
103	1	1	1	1	1	1	1	1	1	1	1	1	1	1	14	0	2	28	21	5	1	0	0	1	3	988.925	1
104	1	1	0	1	1	1	1	1	1	1	0	1	0	0	10	4	2	38	21	15	2	0	1	1	3	988.925	1
105	1	1	1	1	1	1	1	1	1	1	1	1	1	1	14	0	2	29	21	5	2	0	1	1	3	988.925	1
106	1	0	1	1	1	1	1	1	1	1	0	0	0	0	9	5	2	33	21	7	1	1	0	1	3	988.925	1
107	1	0	1	1	1	1	1	1	1	1	1	1	0	0	11	3	2	26	21	2	1	1	0	1	3	988.925	1
108	1	0	1	1	1	1	1	1	1	1	1	0	1	1	12	2	2	26	21	2	2	0	1	1	3	988.925	1
109	1	0	1	1	1	1	1	1	1	1	1	1	0	1	12	2	2	45	22	22	2	0	1	1	1	870.714	1
110	1	1	1	1	1	1	1	1	1	1	1	1	1	1	14	0	2	27	22	4	1	0	1	1	1	870.714	1
111	1	1	1	1	1	1	1	1	1	1	1	0	0	0	11	3	2	36	22	13	2	0	1	1	1	870.714	1
112	1	1	1	1	1	1	1	1	1	1	1	1	1	1	14	0	2	35	22	13	2	0	1	1	1	870.714	1
113	1	0	1	0	1	1	1	1	1	1	0	1	1	0	10	4	2	51	22	29	2	0	1	1	1	870.714	1
114	1	0	1	1	1	1	1	1	1	1	0	1	1	1	12	2	2	40	22	18	1	0	1	1	1	870.714	1
115	1	0	1	1	1	1	1	1	1	1	1	1	1	1	13	1	2	37	22	12	2	0	1	1	1	870.714	1
116	1	1	1	1	1	1	1	1	1	1	1	1	1	1	14	0	2	29	23	6	1	1	1	1	1	645	2
117	1	1	1	1	1	1	1	1	1	1	1	1	1	1	14	0	2	28	23	4	1	0	1	1	1	645	2
118	1	1	1	1	1	1	1	1	1	1	1	1	1	1	14	0	2	27	24	4	1	0	1	1	1	868	1
119	1	0	1	1	1	1	1	1	1	1	0	0	1	1	11	3	2	40	24	17	1	0	1	1	1	868	1
120	1	1	0	1	1	1	1	1	1	1	1	1	1	0	12	2	1	25	24	2	1	0	0	1	1	868	1
121	1	0	1	1	0	1	1	1	1	1	1	1	1	0	11	3	2	38	24	14	1	0	0	1	1	868	1
122	1	0	1	1	1	1	1	1	1	1	1	1	1	1	13	1	2	54	24	32	1	1	1	1	1	868	1
123	1	0	1	1	1	1	1	1	1	1	1	1	1	1	13	1	2	33	25	10	1	0	1	1	2	857.778	1
124	1	0	1	1	1	1	1	1	1	1	1	0	0	1	11	3	2	32	25	10	2	0	1	1	2	857.778	1
125	1	1	1	1	1	1	1	1	1	1	0	0	1	1	12	2	2	36	25	14	2	0	1	1	2	857.778	1
126	1	1	1	1	1	1	1	1	1	1	1	1	1	1	14	0	2	28	26	5	1	0	1	0	3	1149.5	1
127	1	0	1	1	1	1	0	1	1	1	1	0	1	1	11	3	2	38	26	15	2	0	1	0	3	1149.5	1
128	1	0	1	1	0	1	1	1	1	1	1	1	1	1	12	2	2	52	26	30	1	1	0	0	3	1149.5	1
129	1	0	1	1	0	1	0	1	1	1	1	0	1	0	9	5	2	55	26	35	1	0	1	0	3	1149.5	1
130	1	1	1	1	1	1	1	1	1	1	1	1	1	1	14	0	2	37	26	12	2	0	1	0	3	1149.5	1
131	1	1	1	1	0	1	1	1	1	1	1	1	1	0	12	2	2	42	26	20	1	0	1	0	3	1149.5	1
132	1	1	1	1	1	1	1	1	1	1	0	1	1	1	13	1	2	29	26	7	2	1	0	0	3	1149.5	1
133	1	1	1	1	1	1	1	1	1	1	1	1	1	1	14	0	2	37	26	14	1	0	1	0	3	1149.5	1
134	1	1	1	1	1	1	1	1	1	1	1	1	1	1	14	0	2	27	26	2	1	0	1	0	3	1149.5	1
135	1	1	1	1	1	1	0	1	1	1	1	0	1	1	12	2	2	42	26	18	2	1	0	0	3	1149.5	1
136	1	1	1	1	0	1	1	1	1	1	1	1	1	0	12	2	2	31	26	7	1	1	0	0	3	1149.5	1
137	1	1	1	1	1	1	1	1	1	1	1	1	1	1	14	0	2	35	26	10	1	0	1	0	3	1149.5	1
138	1	1	0	1	0	1	1	1	1	1	1	1	1	0	11	3	2	36	26	15	2	0	1	0	3	1149.5	1
139	1	1	1	1	1	1	0	1	1	1	0	0	1	1	11	3	2	32	26	10	1	0	1	0	3	1149.5	1
140	1	1	1	1	1	1	1	1	1	1	1	1	1	1	14	0	1	24	27	1	1	0	0	2	1	877.778	1
141	1	0	1	1	0	1	1	0	1	1	1	1	1	0	10	4	2	55	27	33	1	0	1	2	1	877.778	1
142	1	1	1	1	1	1	1	1	1	1	1	1	1	1	14	0	2	26	27	3	1	0	1	2	1	877.778	1
143	1	0	1	1	1	1	0	1	1	1	0	1	0	0	9	5	2	51	27	30	2	0	1	2	1	877.778	1
144	1	1	1	1	1	1	1	0	1	1	1	1	1	1	13	1	2	28	27	5	2	0	0	2	1	877.778	1
145	1	0	1	1	1	1	1	1	1	1	1	1	1	1	13	1	2	25	27	2	1	0	1	2	1	877.778	1
146	1	1	1	1	1	1	1	1	1	1	1	1	1	1	14	0	2	29	28	4	1	0	1	1	2	932.143	2
147	1	1	0	1	1	1	0	1	1	1	1	1	0	0	10	4	1	30	28	6	1	0	1	1	2	932.143	2
148	1	1	1	0	1	1	1	1	1	1	1	1	1	0	12	2	2	28	28	6	1	0	1	1	2	932.143	2
149	1	1	1	1	1	1	0	0	1	1	0	1	1	0	10	4	1	43	28	5	1	0	0	1	2	932.143	2
150	1	1	1	1	1	1	0	1	1	1	1	1	0	1	12	2	2	36	28	13	1	0	0	1	2	932.143	2
151	1	1	1	1	1	1	1	1	1	1	1	1	1	0	13	1	2	33	28	11	1	0	0	1	2	932.143	2
152	1	1	0	1	1	1	0	0	1	1	1	1	0	0	9	5	2	29	28	5	1	1	1	1	2	932.143	2
153	1	1	1	1	1	1	1	1	1	1	1	1	1	1	14	0	2	26	29	2	1	0	1	1	1	800	1
154	1	1	1	1	1	1	1	1	1	1	1	0	1	1	13	1	2	29	29	6	1	0	1	1	1	800	1
155	1	0	1	1	1	1	1	1	1	1	1	1	1	1	13	1	2	35	29	12	1	0	1	1	1	800	1
156	1	1	1	1	1	1	1	1	1	1	1	1	1	1	14	0	2	26	29	24	1	1	1	1	1	800	1
157	1	0	1	1	1	1	1	1	1	1	0	1	1	1	12	2	2	54	30	33	1	0	0	1	2	705.6	2
158	1	1	1	1	1	1	1	1	1	1	0	1	1	1	13	1	1	26	30	3	1	0	0	1	2	705.6	2
159	1	1	1	1	1	1	1	1	1	1	1	1	0	0	12	2	2	32	30	10	1	0	1	1	2	705.6	2
160	1	0	1	1	1	1	1	1	1	1	1	1	1	1	13	1	2	36	30	14	1	0	1	1	2	705.6	2
161	1	1	1	1	1	1	1	1	1	1	1	1	1	1	14	0	2	27	30	4	1	0	1	1	2	705.6	2
162	1	1	1	1	0	1	1	1	1	1	0	1	1	1	12	2	2	38	31	13	1			1	2	1300	1
163	1	0	1	1	1	1	1	1	1	1	0	0	1	1	11	3	1	57	31	30	1	0	1	1	2	1300	1
164	1	1	1	1	0	1	1	1	1	1	1	0	1	0	11	3	2	35	32	12	2	0	1	0	3	987.711	1
165	1	0	1	1	1	1	1	1	1	1	1	1	1	1	13	1	2	35	32	15	1	1	0	0	3	987.711	1
166	1	0	1	1	1	1	1	1	1	1	1	1	0	1	12	2	2	41	32	18	1	0	1	0	3	987.711	1
167	1	1	1	1	0	1	1	1	1	1	0	1	1	0	11	3	2	28	32	5	1	0	0	0	3	987.711	1
168	1	1	1	1	1	1	1	1	1	1	1	1	1	1	14	0	2	31	32	8	2	0	1	0	3	987.711	1
169	1	1	1	1	1	1	1	1	1	1	1	1	1	1	14	0	2	26	32	3	1	1	1	0	3	987.711	1
170	1	1	1	1	1	1	1	1	1	1	1	1	1	1	14	0	2	36	32	13	2	0	1	0	3	987.711	1
171	1	1	1	1	1	1	1	1	1	1	1	1	1	1	14	0	2	36	32	13	1	0	0	0	3	987.711	1
172	1	1	0	1	0	1	1	1	1	1	1	1	1	0	11	3	2	26	32	2	1	1	1	0	3	987.711	1
173	1	1	1	1	1	1	1	1	1	1	1	1	1	1	14	0	2	26	32	3	1	0	0	0	3	987.711	1
174	1	0	1	1	0	1	1	1	1	1	1	1	0	0	10	4	2	26	32	3	1	1	1	0	3	987.711	1
175	1	0	1	1	1	1	1	1	1	1	0	1	1	1	12	2	2	46	32	24	2	0	0	0	3	987.711	1
176	1	1	1	1	0	1	1	1	1	1	1	1	1	1	13	1	2	38	32	15	2	0	1	0	3	987.711	1
177	1	1	1	1	0	1	1	1	1	1	1	1	1	0	12	2	2	26	32	3	1	1	1	0	3	987.711	1
178	1	1	1	1	1	1	1	1	1	1	1	1	1	0	13	1	2	25	32	2	1	0	1	0	3	987.711	1
179	1	1	1	1	1	1	1	1	1	1	0	1	1	1	13	1	2	47	33	24	2	0	0	2	1	957.5	1
180	1	1	1	1	1	1	1	1	1	1	1	1	0	0	12	2	2	45	33	22	1	0	1	2	1	957.5	1
181	1	0	1	1	1	1	0	1	1	1	0	1	0	1	10	4	2	29	34	5	1	0	1	1	2	801.5	1
182	1	0	1	1	1	1	1	1	1	1	1	1	1	1	13	1	2	36	34	13	1	0	0	1	2	801.5	1
183	1	0	1	1	1	1	1	1	1	1	0	1	1	1	12	2	2	28	34	6	1	0	1	1	2	801.5	1
184	1	0	1	1	1	1	1	1	1	1	1	1	1	1	13	1	2	33	34	12	2	0	1	1	2	801.5	1
185	1	1	1	1	1	1	1	1	1	1	0	1	1	1	13	1	2	52	34	30	1	0	0	1	2	801.5	1
186	1	1	1	1	1	1	1	1	1	1	1	1	1	1	14	0	2	30	34	6	2	1	0	1	2	801.5	1
187	1	1	1	1	1	1	1	1	1	1	0	1	0	0	11	3	2	34	34	10	2	0	1	1	2	801.5	1
188	1	1	1	1	0	1	1	1	1	1	1	1	1	0	12	2	2	41	34	18	1	0	0	1	2	801.5	1
189	1	1	1	1	1	1	1	1	1	1	0	1	1	1	13	1	2	28	34	5	1	0	1	1	2	801.5	1
190	1	0	1	1	0	1	1	1	1	1	1	1	1	0	11	3	1	35	34	13	1	0	0	1	2	801.5	1
191	1	1	1	1	0	1	1	1	1	1	0	1	1	0	11	3	2	30	35	5	2	0	1	0	3	786.667	1
192	1	1	1	1	0	1	1	1	1	1	1	1	1	0	12	2	2	31	35	8	1	0	1	0	3	786.667	1
193	1	1	0	1	0	1	1	1	1	1	0	1	0	1	10	4	2	31	35	7	1	1	0	0	3	786.667	1
194	1	1	1	1	1	1	1	1	1	1	1	1	0	1	13	1	2	47	35	25	1	0	0	0	3	786.667	1
195	1	1	1	1	1	1	1	1	1	1	1	1	1	0	13	1	1	28	35	5	1	0	0	0	3	786.667	1
196	1	1	1	1	1	1	1	1	1	1	1	1	0	0	12	2	2	35	35	10	2	0	1	0	3	786.667	1
197	1	1	1	1	1	1	1	1	1	1	1	0	1	1	13	1	2	54	36	32	1	0	1	1	2	837.5	1
198	1	0	1	1	1	1	1	1	1	1	1	1	1	1	13	1	2	26	36	4	1	1	1	1	2	837.5	1
199	1	0	1	1	1	1	1	1	1	1	1	1	1	1	13	1	2	25	37	1	1	0	0	2	1	600	2
200	0	1	1	1	1	1	1	1	1	1	1	1	1	1	13	1	2	44	37	22	1	0	0	2	1	600	2
201	1	1	1	1	1	1	1	1	1	1	0	0	0	0	10	4	2	39	38	16	1	0	0	1	1	640.6	2
202	1	1	1	1	1	1	1	1	1	1	1	1	1	1	14	0	2	38	38	17	2	0	0	1	1	640.6	2
203	1	0	0	1	0	0	1	1	1	0	1	1	1	0	8	6	2	24	38	1	2	1	1	1	1	640.6	2
204	1	1	1	1	1	1	1	1	1	1	1	1	1	1	14	0	2	27	38	3	1	1	1	1	1	640.6	2
205	1	1	1	1	0	1	1	1	1	1	0	1	1	0	11	3	2	51	38	19	2	0	1	1	1	640.6	2
206	1	0	1	1	1	1	1	1	1	1	1	1	1	0	12	2	2	53	39	31	1	0	1	2	1	550	1
207	1	1	1	1	1	1	1	1	1	1	1	1	1	1	14	0	2	27	40	2	1	0	1	0	3	1021.54	1
208	1	1	0	1	0	1	1	1	1	1	1	1	1	0	11	3	2	32	40	8	1	0	1	0	3	1021.54	1
209	1	0	0	1	0	1	0	1	1	1	1	1	1	0	9	5	2	25	40	1	1	0	1	0	3	1021.54	1
210	1	1	1	1	1	1	1	1	1	1	1	1	1	1	14	0	2	29	40	6	1	0	0	0	3	1021.54	1
211	1	1	1	1	1	1	1	1	1	1	1	1	1	1	14	0	2	30	40	6	1	1	1	0	3	1021.54	1
212	1	1	1	1	0	1	1	1	1	1	1	1	1	1	13	1	2	28	40	5	1	1	1	0	3	1021.54	1
213	1	1	1	1	0	1	1	1	1	1	1	1	1	0	12	2	2	37	40	15	1	0	0	0	3	1021.54	1
214	1	0	1	1	0	1	1	1	1	1	1	1	1	0	11	3	2	31	40	6	2	1	1	0	3	1021.54	1
215	1	1	1	1	1	1	1	1	1	1	1	1	1	1	14	0	2	43	41	17	2	0	1	2	1	700	2
216	1	1	1	1	1	1	1	1	1	1	1	1	1	1	14	0	2	44	41	20	1	0	0	2	1	700	2
217	1	1	1	1	1	1	1	1	1	1	0	1	1	1	13	1	2	25	42	3	1	1	1	1	2	1003	1
218	1	0	1	1	1	1	1	1	1	1	1	1	1	0	12	2	2	31	42	9	1	0	0	1	2	1003	1
219	1	0	1	1	1	1	1	0	1	1	0	1	1	1	11	3	2	40	42	17	1	0	0	1	2	1003	1
220	1	1	1	1	1	1	1	1	1	1	1	1	1	1	14	0	2	27	42	4	1	0	1	1	2	1003	1
221	1	1	1	1	1	1	0	1	1	1	0	1	1	1	12	2	2	28	42	6	1	1	1	1	2	1003	1
222	1	0	1	1	1	1	1	1	1	1	1	1	1	1	13	1	2	49	43	27	1	0	1	2	1	866.667	1
223	1	0	1	1	1	1	1	0	1	1	1	1	1	1	12	2	2	46	43	21	2	0	1	2	1	866.667	1
224	1	0	1	1	1	1	1	1	1	1	1	1	1	1	13	1	2	42	43	20	1	0	1	2	1	866.667	1
225	1	1	1	1	1	1	1	1	1	1	0	1	1	1	13	1	2	40	44	15	1	0	1	2	2	889.796	1
226	1	0	1	1	0	1	1	1	1	1	1	1	1	0	11	3	2	45	44	22	1	0	0	2	2	889.796	1
227	1	1	1	1	1	1	1	1	1	1	1	1	0	1	13	1	2	25	44	1	1	0	1	2	2	889.796	1
228	1	0	1	1	1	1	1	1	1	1	1	1	0	0	11	3	2	27	44	5	1	0	1	2	2	889.796	1
229	1	0	1	1	0	1	1	1	1	1	1	1	1	0	11	3	2	28	44	5	1	1	0	2	2	889.796	1
230	1	1	1	1	0	1	1	1	1	1	1	1	1	1	13	1	2	35	44	12	1	1	1	2	2	889.796	1
231	1	0	1	1	1	1	1	1	1	1	1	1	1	1	13	1	2	36	44	13	1	0	0	2	2	889.796	1
232	1	1	1	1	1	1	1	1	1	1	1	1	0	1	13	1	2	53	45	20	2	0	1	2	1	908.333	1
233	1	1	1	1	1	1	1	1	1	1	1	1	1	1	14	0	2	46	45	22	1	0	0	2	1	908.333	1
234	1	0	1	1	1	1	1	1	1	1	1	1	1	1	13	1	2	26	45	3	1	0	0	2	1	908.333	1
235	1	0	1	1	1	1	1	1	1	1	1	1	1	1	13	1	2	28	45	4	1	0	0	2	1	908.333	1
236	1	0	1	1	0	1	1	1	1	1	1	0	1	0	10	4	2	60	45	37	2	0	1	2	1	908.333	1
237	1	1	1	1	1	1	1	1	1	1	1	1	1	1	14	0	2	29	45	4	1	0	1	2	1	908.333	1
238	1	0	1	1	1	1	1	1	1	1	1	1	1	1	13	1	2	34	45	11	2	0	1	2	1	908.333	1
239	1	1	1	1	1	1	1	1	1	1	1	1	1	1	14	0	2	24	46	1	1	0	1	1	3	688.889	1
240	1	1	1	1	1	1	0	1	1	1	1	1	1	1	13	1	2	26	46	1	1	0	1	1	3	688.889	1
241	1	1	1	1	0	1	1	1	1	1	1	1	1	0	12	2	1	28	46	4	1	0	1	1	3	688.889	1
242	1	1	1	1	1	1	1	1	1	1	1	1	1	1	14	0	2	27	46	3	1	0	1	1	3	688.889	1
243	1	1	1	1	0	1	1	1	1	1	1	1	1	0	12	2	2	44	46	22	1	0	1	1	3	688.889	1
244	1	1	1	1	0	1	1	1	1	1	1	1	1	1	13	1	2	43	46	20	1	0	0	1	3	688.889	1
245	1	0	1	1	1	1	1	1	1	1	1	1	1	1	13	1	2	48	46	27	1	0	1	1	3	688.889	1
246	1	0	1	1	1	1	1	1	1	1	1	1	1	1	13	1	2	38	46	16	2	1	1	1	3	688.889	1
247	1	1	1	1	0	1	1	1	1	1	1	1	0	0	11	3	2	33	46	8	1	0	1	1	3	688.889	1
248	1	1	1	1	0	1	1	1	1	1	0	1	1	0	11	3	2	49	47	27	1	0	0	1	2	600	2
249	1	0	1	1	1	1	1	1	1	1	1	1	1	1	13	1	2	40	47	19	1	0	1	1	2	600	2
250	1	0	1	1	1	1	1	1	1	1	1	1	1	1	13	1	2	44	47	20	1	0	1	1	2	600	2
251	1	0	0	1	0	1	1	1	1	1	1	1	0	0	9	5	2	30	47	6	1	0	1	1	2	600	2
252	1	0	1	1	1	1	1	1	1	0	1	1	1	1	12	2	2	37	48	16	1	0	1	1	2	609.167	1
253	1	0	1	1	1	1	1	1	1	1	1	1	1	1	13	1	2	49	48	25	1	0	0	1	2	609.167	1
254	1	0	1	1	1	1	1	1	1	1	1	1	0	0	11	3	2	28	48	4	2	0	1	1	2	609.167	1
255	1	0	1	1	1	1	0	1	1	1	1	0	0	0	9	5	2	38	48	13	1	1	0	1	2	609.167	1
256	0	0	1	1	1	1	1	1	1	1	0	1	0	0	9	5	2	35	48	11	1	1	1	1	2	609.167	1
257	1	1	1	1	1	1	1	1	1	1	1	1	1	1	14	0	2	26	48	3	1	0	1	1	2	609.167	1
258	1	0	1	1	0	1	1	1	1	1	0	1	1	0	10	4	1	32	49	5	1	0	1	1	1	434	1
259	0	0	1	0	1	1	0	1	1	1	0	0	0	0	6	8	2	36	49	11	2	0	0	1	1	434	1
260	1	0	1	1	1	1	1	1	1	1	1	1	1	1	13	1	2	25	50	1	1	0	1	0	3	892.667	1
261	1	0	1	1	0	1	1	1	1	1	0	1	1	0	10	4	2	37	50	16	2	0	0	0	3	892.667	1
262	1	0	1	1	0	1	1	1	1	1	1	1	0	0	10	4	2	49	50	28	1	0	0	0	3	892.667	1
263	1	0	1	1	0	1	1	1	1	1	1	1	0	0	10	4	2	56	50	36	1	0	1	0	3	892.667	1
264	1	1	1	1	0	1	1	1	1	1	1	1	1	0	12	2	2	30	50	6	1	1	1	0	3	892.667	1
265	1	1	1	1	1	1	1	1	1	1	1	1	0	1	13	1	2	27	51	3	1	0	1	1	1	488.8	1
266	1	0	1	1	1	1	1	1	1	1	1	1	0	1	12	2	2	40	51	17	1	0	1	1	1	488.8	1
267	1	1	1	1	1	1	1	1	1	1	1	1	0	0	12	2	2	25	51	3	1	0	1	1	1	488.8	1
268	1	1	1	1	1	1	1	1	1	1	0	0	0	0	10	4	2	42	51	20	1	1	1	1	1	488.8	1
269	1	1	1	1	1	1	1	1	1	1	0	0	1	1	12	2	2	24	51	2	1	0	1	1	1	488.8	1
270	1	0	1	1	0	1	1	1	1	1	1	1	1	0	11	3	2	43	52	20	2	0	1	1	1	690	1
271	1	0	1	1	1	1	1	1	1	1	0	1	0	0	10	4	2	25	52	2	1	0	1	1	1	690	1
272	1	1	0	1	1	1	1	1	1	1	0	1	0	0	10	4	2	37	53	12	1	1	1	1	1	280.667	1
273	1	1	1	1	1	1	1	1	1	1	1	1	0	0	12	2	2	25	53	1	1	0	1	1	1	280.667	1
274	1	0	0	1	1	1	1	1	1	1	1	1	0	0	10	4	2	25	53	1	1			1	1	280.667	1
275	1	1	1	1	1	1	1	1	1	1	0	1	0	0	11	3	2	38	54	15	2	0	1	0	3	905	1
276	1	1	1	1	1	1	1	1	1	1	1	1	1	1	14	0	2	29	54	5	1	0	1	0	3	905	1
277	1	1	1	1	1	1	1	1	1	1	0	0	0	0	10	4	2	39	54	17	1	1	0	0	3	905	1
278	1	1	1	1	1	1	0	1	1	1	1	1	1	1	13	1	2	33	54	10	1	0	0	0	3	905	1
279	1	1	1	1	1	1	1	1	1	1	1	0	0	0	11	3	2	47	54	19	2	0	1	0	3	905	1
280	1	1	1	1	1	1	1	1	1	1	1	1	1	1	14	0	2	41	54	19	1	0	0	0	3	905	1
281	1	1	1	1	0	1	1	1	1	1	1	1	1	0	12	2	2	38	54	15	2	1	1	0	3	905	1
282	1	1	1	1	1	1	1	1	1	1	1	0	1	0	12	2	2	31	54	7	1	0	0	0	3	905	1
283	1	1	1	1	0	1	1	1	1	1	0	1	1	0	11	3	2	38	54	14	2	0	1	0	3	905	1
284	1	1	1	1	1	1	1	1	1	1	1	0	0	1	12	2	2	42	54	19	1	0	1	0	3	905	1
285	1	1	1	1	1	1	1	1	1	1	1	1	1	1	14	0	2	31	54	8	2	0	1	0	3	905	1
286	1	1	1	1	1	1	0	1	1	1	1	1	1	1	13	1	1	26	54	3	1	0	1	0	3	905	1
287	1	1	1	1	1	1	1	1	1	1	0	1	0	0	11	3	2	33	55	9	1	0	1	1	2	800	1
288	1	1	1	1	1	0	0	1	1	1	0	1	1	1	11	3	2	45	55	20	1	1	1	1	2	800	1
289	1	1	1	1	1	1	1	1	1	1	1	1	1	0	13	1	2	41	56	17	1	0	1	1	1	240	1
290	1	0	1	1	1	1	1	1	1	1	1	1	0	0	11	3	2	28	56	4	1	0	0	1	1	240	1
291	1	1	1	1	1	1	0	1	1	1	1	0	0	1	11	3	2	29	57	3	1	0	1	1	3	800	1
292	1	0	1	1	1	1	1	1	1	1	1	1	0	1	12	2	2	30	57	7	1	0	0	1	3	800	1
293	1	0	1	1	1	1	1	1	1	1	1	1	0	1	12	2	2	27	57	4	1	0	1	1	3	800	1
294	1	0	1	1	1	1	1	1	1	1	0	1	0	0	10	4	2	42	57	17	2	1	0	1	3	800	1
295	1	1	1	1	1	0	1	1	1	1	1	1	1	1	13	1	2	31	57	7	2	0	0	1	3	800	1
296	1	1	1	1	1	1	1	1	1	1	1	1	1	1	14	0	2	28	57	4	1	0	0	1	3	800	1
297	1	1	1	1	1	1	0	1	1	1	1	0	1	1	12	2	2	34	57	12	1	0	1	1	3	800	1
298	1	0	1	1	1	1	1	1	1	1	1	0	0	0	10	4	2	36	58	14	2	0	0	1	2	642.857	2
299	1	0	1	1	1	1	0	1	1	1	1	1	0	1	11	3	2	24	58	1	1	1	1	1	2	642.857	2
300	1	1	1	1	1	1	1	1	1	1	1	0	1	0	12	2	2	40	58	15	2	0	1	1	2	642.857	2
301	1	0	1	1	1	1	1	1	1	1	1	1	0	1	12	2	2	27	58	3	1	0	1	1	2	642.857	2
302	1	1	1	1	1	1	1	1	1	1	1	1	1	1	14	0	2	27	58	4	1	0	1	1	2	642.857	2
303	1	1	1	1	1	1	1	1	1	1	1	1	0	0	12	2	1	24	58	1	1	1	1	1	2	642.857	2
304	1	1	1	1	1	0	1	1	1	1	1	0	1	1	12	2	2	38	58	14	2	0	1	1	2	642.857	2
305	1	1	1	1	1	1	1	1	1	1	1	1	1	1	14	0	2	51	59	30	1	0	1	2	1	756.667	2
306	1	0	1	1	1	1	1	1	1	1	0	0	1	1	11	3	2	50	59	30	1	0	1	2	1	756.667	2
307	1	1	1	1	1	1	1	1	1	1	1	1	1	1	14	0	2	54	59	31	1	0	1	2	1	756.667	2
308	1	0	1	1	1	1	1	1	1	1	1	1	1	1	13	1	2	41	60	17	2	0	1	1	2	1000	1
309	1	1	1	1	1	1	1	1	1	1	1	1	1	1	14	0	2	29	60	6	1	1	0	1	2	1000	1
310	1	0	1	1	0	1	1	1	1	1	1	1	1	1	12	2	2	29	60	6	1	0	1	1	2	1000	1
311	1	1	1	1	1	1	1	1	1	1	1	1	1	1	14	0	2	32	61	9	2	0	0	1	1	644.286	2
312	1	1	1	1	1	1	1	1	1	1	1	1	0	1	13	1	2	25	61	3	1	0	1	1	1	644.286	2
313	1	1	1	1	1	1	1	1	1	1	0	0	1	0	11	3	2	29	61	6	1	0	0	1	1	644.286	2
314	1	0	1	1	1	1	0	1	1	1	0	0	0	0	8	6	2	25	61	2	1	0	1	1	1	644.286	2
315	1	1	1	1	1	1	1	1	1	1	1	1	0	1	13	1	2	30	61	6	1	1	1	1	1	644.286	2
316	1	1	1	1	1	1	1	1	1	1	0	0	1	1	12	2	2	28	61	3	1	0	1	1	1	644.286	2
317	1	0	1	1	1	1	0	1	1	1	0	0	0	0	8	6	2	29	61	6	1	0	1	1	1	644.286	2
318	1	0	1	1	1	1	1	1	1	1	0	0	0	0	9	5	2	53	62	32	1	0	1	1	1	594.5	2
319	0	0	1	1	1	1	1	1	1	1	1	1	0	0	10	4	2	47	63	25	1	1	1	1	1	950	2
320	1	0	1	1	1	1	1	1	1	1	1	1	0	0	11	3	2	53	63	33	1	0	0	1	1	950	2
321	0	0	1	1	1	1	1	1	1	1	1	1	0	0	10	4	2	49	63	26	1	0	1	1	1	950	2
322	1	0	1	1	1	1	1	1	1	1	0	1	0	0	10	4	2	48	63	25	2	0	1	1	1	950	2
323	1	0	1	1	1	1	0	1	1	1	1	1	0	0	10	4	2	39	63	17	1	1	0	1	1	950	2
324	1	1	1	0	1	1	1	1	1	1	1	1	0	0	11	3	2	36	64	13	2	0	1	1	1	423.4	1
325	1	1	1	1	1	1	1	1	1	1	1	1	1	1	14	0	2	26	64	3	1	0	1	1	1	423.4	1
326	1	0	1	1	1	1	1	1	1	1	1	1	0	0	11	3	2	53	64	32	2	0	1	1	1	423.4	1
327	1	1	1	1	0	1	1	1	1	1	1	1	1	0	12	2	2	34	64	10	2	0	1	1	1	423.4	1
328	1	1	1	1	1	1	1	1	1	1	1	1	1	1	14	0	2	36	64	12	1	0	1	1	1	423.4	1
329	1	1	1	1	1	1	1	1	1	1	1	1	1	1	14	0	2	46	65	23	1	0	1	1	1	679	2
330	1	1	1	1	1	1	1	1	1	1	1	1	0	1	13	1	2	45	65	23	1	1	1	1	1	679	2
331	1	1	1	1	1	1	1	1	1	1	1	1	1	1	14	0	2	26	65	4	1	0	0	1	1	679	2
332	1	1	1	1	1	1	1	1	1	1	1	1	1	1	14	0	2	43	65	21	1	0	1	1	1	679	2
333	1	0	1	1	1	1	1	1	1	1	1	1	1	1	13	1	2	52	65	30	1	0	1	1	1	679	2
334	1	0	1	1	1	0	1	1	1	1	1	1	1	1	12	2	2	27	66	3	1	0	1	1	1	442.5	1
335	1	0	1	1	1	1	0	1	1	1	1	0	0	1	10	4	2	25	66	2	1	0	1	1	1	442.5	1
336	1	1	1	1	1	1	1	1	1	1	0	1	1	1	13	1	2	32	66	10	2	0	1	1	1	442.5	1
337	1	0	1	1	1	1	1	1	1	1	0	1	0	0	10	4	2	51	66	30	1	0	1	1	1	442.5	1
338	1	0	1	1	1	1	1	1	1	1	1	1	0	1	12	2	1	43	67	21	1	0	0	1	2	900	1
339	1	1	1	1	1	1	1	1	1	1	1	1	1	1	14	0	2	25	68	2	1	1	1	0	2	1040	1
340	1	0	1	1	1	1	1	1	1	1	1	0	1	1	12	2	2	35	68	12	1	0	0	0	2	1040	1
341	1	0	1	1	0	1	1	1	1	1	1	1	1	1	12	2	2	28	68	4	1	1	0	0	2	1040	1
342	1	1	1	1	1	1	1	1	1	1	1	1	0	1	13	1	2	30	68	7	1	0	1	0	2	1040	1
343	1	1	1	1	1	1	1	1	1	1	0	1	0	1	12	2	2	55	69	34	1	0	0	1	2	600	1
344	1	0	1	1	1	1	1	1	1	1	0	0	0	0	9	5	2	35	70	12	1	1	0	1	2	617.571	2
345	1	0	1	1	1	1	1	1	1	1	1	1	1	1	13	1	2	39	70	16	2	0	1	1	2	617.571	2
346	1	1	1	1	1	1	1	1	1	1	1	1	1	1	14	0	2	45	70	23	1	0	1	1	2	617.571	2
347	1	1	1	1	1	1	1	1	1	1	1	1	0	1	13	1	2	38	70	14	2	1	1	1	2	617.571	2
348	1	0	1	1	1	1	1	1	1	1	1	1	1	1	13	1	2	50	70	27	1	0	1	1	2	617.571	2
349	1	1	1	1	0	1	0	1	1	1	0	1	1	0	10	4	1	27	70	3	1	0	1	1	2	617.571	2
350	1	1	1	1	1	1	1	1	1	1	1	1	1	1	14	0	2	27	70	3	1	0	1	1	2	617.571	2
351	1	1	1	1	1	1	1	1	1	1	0	1	1	1	13	1	2	25	71	3	1	1	1	1	2	905	1
352	1	1	1	1	1	1	0	1	1	1	0	1	1	0	11	3	2	38	71	14	1	0	1	1	2	905	1
353	1	1	1	1	1	1	1	1	1	1	1	1	1	1	14	0	2	25	71	3	1	0	1	1	2	905	1
354	1	1	1	1	1	1	1	1	1	1	0	1	1	1	13	1	2	43	71	22	1	0	0	1	2	905	1
355	1	1	1	1	1	1	1	1	1	1	1	1	1	1	14	0	2	42	72	19	1	0	0	0	3	1133.33	1
356	1	0	1	1	1	1	1	1	1	1	1	1	1	1	13	1	2	37	72	14	2	1	1	0	3	1133.33	1
357	1	0	1	1	1	1	0	1	1	1	0	0	0	0	8	6	1	28	72	5	1	0	0	0	3	1133.33	1
358	1	1	1	1	1	1	1	1	1	1	0	1	0	0	11	3	2	48	72	23	2	0	1	0	3	1133.33	1
359	1	1	1	1	1	1	1	1	1	1	1	1	0	1	13	1	1	37	72	13	1	0	0	0	3	1133.33	1
360	1	1	1	1	1	1	1	1	1	1	1	1	1	1	14	0	2	30	73	5	1	0	1	0	3	1338.78	1
361	1	1	1	1	1	1	1	1	1	1	1	1	1	1	14	0	2	35	73	12	1	0	0	0	3	1338.78	1
362	1	1	1	1	1	1	1	1	1	1	0	1	1	1	13	1	2	36	73	10	1	0	0	0	3	1338.78	1
363	1	1	1	1	1	1	1	1	1	1	1	1	1	1	14	0	2	28	73	3	1	1	1	0	3	1338.78	1
364	1	1	1	1	1	1	1	1	1	1	1	1	1	1	14	0	2	25	73	2	1	0	1	0	3	1338.78	1
365	1	1	1	1	1	1	1	1	1	1	1	1	1	1	14	0	2	29	73	5	1	0	1	0	3	1338.78	1
366	1	1	1	1	1	1	1	1	1	1	1	1	1	0	13	1	2	26	73	4	1	0	0	0	3	1338.78	1
367	1	1	1	1	1	1	1	1	1	1	1	1	1	1	14	0	2	44	74	17	1	0	0	1	2	868.571	1
368	1	1	1	1	1	0	1	1	1	1	1	1	1	1	13	1	2	34	74	2	1	1	1	1	2	868.571	1
369	1	0	1	1	0	0	1	1	1	1	0	1	1	0	9	5	2	37	74	15	2	1	1	1	2	868.571	1
370	1	1	1	1	1	1	1	1	1	1	1	1	1	1	14	0	1	27	74	3	1	1	1	1	2	868.571	1
371	1	1	1	1	0	0	1	1	1	1	1	1	1	1	12	2	2	50	74	29	2	0	1	1	2	868.571	1
372	1	1	1	1	1	1	1	1	1	1	1	1	1	1	14	0	2	26	74	2	1	0	1	1	2	868.571	1
373	1	1	1	1	1	1	1	1	1	1	1	1	1	1	14	0	2	30	74	7	1	0	1	1	2	868.571	1
374	1	1	1	1	1	1	1	1	1	1	1	1	1	0	13	1	2	29	75	5	1	0	1	1	2	1225	1
375	1	1	1	1	1	1	1	1	1	1	1	1	1	1	14	0	2	36	75	11	2	0	0	1	2	1225	1
376	1	1	1	1	1	1	1	1	1	1	1	1	1	1	14	0	2	31	75	8	1	0	1	1	2	1225	1
377	1	0	1	1	1	1	1	1	1	1	1	1	1	1	13	1	2	43	75	17	1	0	0	1	2	1225	1
378	1	1	1	1	1	1	1	1	1	1	1	1	1	1	14	0	2	31	75	9	2	0	1	1	2	1225	1
379	1	0	1	1	1	1	1	1	1	1	1	1	1	1	13	1	2	31	75	7	1	0	0	1	2	1225	1
380	1	1	1	1	1	1	1	1	1	1	1	1	1	1	14	0	2	34	75	10	1	0	1	1	2	1225	1
381	1	0	0	1	1	1	1	1	1	1	1	1	1	0	11	3	2	28	75	5	1	0	0	1	2	1225	1
382	1	1	1	1	1	1	1	1	1	1	1	1	1	1	14	0	2	33	75	9	2	0	1	1	2	1225	1
383	1	1	0	1	0	1	1	0	1	1	1	1	1	0	10	4	2	32	76	9	1	0	1	1	2	695	1
384	1	1	1	1	1	1	1	1	1	1	1	1	0	1	13	1	2	24	76	1	1	0	1	1	2	695	1
385	1	1	1	1	1	1	1	1	1	1	1	1	1	1	14	0	2	45	76	21	1	0	0	1	2	695	1
386	1	1	1	1	1	1	1	1	1	1	1	1	1	1	14	0	2	30	76	6	2	0	1	1	2	695	1
387	1	1	1	1	1	1	1	1	1	1	1	0	1	1	13	1	2	26	76	3	1	1	1	1	2	695	1
388	1	1	1	1	1	1	1	1	1	1	1	1	1	1	14	0	2	24	76	1	1	1	0	1	2	695	1
389	1	1	0	1	1	1	0	1	1	1	1	1	0	0	10	4	2	25	76	2	1	0	1	1	2	695	1
390	1	1	0	1	1	1	1	1	1	1	1	1	1	1	13	1	2	30	76	6	2	0	1	1	2	695	1
391	1	0	1	1	1	1	1	1	1	1	1	1	0	0	11	3	2	30	76	7	2	1	0	1	2	695	1
392	1	1	1	1	1	1	1	1	1	1	1	1	1	0	13	1	2	27	76	4	1	0	1	1	2	695	1
393	1	1	1	1	1	1	1	1	1	1	1	1	1	1	14	0	2	31	77	8	1	0	1	2	1	902.333	2
394	1	1	1	1	1	1	1	1	1	1	0	1	0	1	12	2	2	54	77	32	2	0	0	2	1	902.333	2
395	1	0	1	1	1	1	1	1	1	1	1	1	1	1	13	1	2	25	78	3	1	0	0	1	3	754.821	1
396	1	1	1	1	1	1	1	1	1	1	1	1	1	1	14	0	2	24	78	2	1	0	1	1	3	754.821	1
397	1	0	0	1	1	1	1	0	1	1	1	1	1	1	11	3	2	28	78	4	2	1	0	1	3	754.821	1
398	1	1	1	1	0	1	1	1	1	1	1	1	1	0	12	2	2	26	78	3	1	0	1	1	3	754.821	1
399	1	1	1	1	0	1	1	1	1	1	1	1	1	1	13	1	2	30	78	7	1	0	1	1	3	754.821	1
400	1	1	0	1	1	1	1	1	1	0	1	1	0	0	10	4	2	26	78	3	1	1	1	1	3	754.821	1
401	1	1	0	1	1	1	1	1	1	1	1	1	1	0	12	2	2	26	78	2	1	1	0	1	3	754.821	1
402	1	1	1	1	1	1	1	1	1	1	0	0	1	1	12	2	2	28	79	6	2	0	0	2	2	847.619	1
403	1	0	1	1	0	1	1	1	1	1	1	1	1	0	11	3	2	28	79	3	1	0	0	2	2	847.619	1
404	1	1	1	1	1	1	1	1	1	1	1	1	1	1	14	0	2	28	79	3	1	0	1	2	2	847.619	1
405	1	1	0	1	1	1	1	1	1	1	1	1	1	1	13	1	2	28	79	5	1	1	0	2	2	847.619	1
406	1	1	1	1	1	1	0	1	1	1	1	1	1	1	13	1	2	27	79	4	2	0	1	2	2	847.619	1
407	1	1	1	1	1	1	1	1	1	1	1	1	1	1	14	0	2	32	79	9	1	0	1	2	2	847.619	1
408	1	1	1	1	1	1	1	1	1	1	1	1	1	1	14	0	2	25	80	2	1	0	0	1	3	1142.86	1
409	1	1	1	1	1	1	1	1	1	1	1	1	1	1	14	0	1	28	80	3	1	0	1	1	3	1142.86	1
410	1	1	1	1	1	1	1	0	1	1	1	1	1	1	13	1	2	29	80	7	1	0	0	1	3	1142.86	1
411	1	1	1	1	1	1	1	1	1	1	1	1	1	0	13	1	2	26	81	3	2	0	0	2	1	837.5	1
412	1	1	1	1	0	1	1	1	1	1	1	1	1	0	12	2	2	27	81	4	1	0	1	2	1	837.5	1
413	1	1	1	1	1	1	1	1	1	1	0	1	1	1	13	1	2	37	81	6	2			2	1	837.5	1
414	1	0	1	1	1	1	1	1	1	1	1	1	1	1	13	1	2	26	81	3	1			2	1	837.5	1
415	1	0	1	1	1	1	1	1	1	1	1	0	1	1	12	2	2	36	82	12	1	0	0	0	2	833.333	1
416	1	1	1	1	1	1	1	1	1	1	1	1	1	1	14	0	2	26	82	2	1	1	1	0	2	833.333	1
417	1	1	1	1	1	1	1	1	1	1	1	1	1	1	14	0	2	51	82	28	1	0	0	0	2	833.333	1
418	1	1	1	1	0	1	1	1	1	1	1	1	1	0	12	2	2	35	83	11	1	0	0	0	2	1108.33	1
419	1	1	1	1	0	1	1	1	1	1	1	1	1	0	12	2	2	40	83	17	1	1	1	0	2	1108.33	1
420	1	1	1	1	1	1	1	1	1	1	1	0	1	1	13	1	2	41	83	15	1	0	0	0	2	1108.33	1
421	1	1	1	1	0	1	1	1	1	1	1	1	1	0	12	2	2	34	83	10	2	0	1	0	2	1108.33	1
422	1	1	1	1	1	1	1	1	1	1	1	1	1	1	14	0	2	30	83	6	1	0	0	0	2	1108.33	1
423	1	1	1	1	0	1	1	1	1	1	0	1	1	0	11	3	1	40	83	16	1	0	1	0	2	1108.33	1
424	1	1	1	1	1	1	1	1	1	0	0	1	1	0	11	3	2	32	84	7	1	0	1	0	3	1006.25	1
425	1	1	1	1	1	1	1	1	1	1	1	0	1	0	12	2	2	44	84	20	1	0	0	0	3	1006.25	1
426	1	0	1	1	1	1	1	1	1	1	1	1	1	1	13	1	2	29	84	6	1	0	1	0	3	1006.25	1
427	1	1	1	1	1	1	1	1	1	1	1	1	1	1	14	0	2	36	84	13	1	0	1	0	3	1006.25	1
428	1	0	1	1	1	1	1	1	1	1	1	1	1	1	13	1	2	32	84	6	2	0	0	0	3	1006.25	1
429	1	1	1	1	1	1	1	1	1	1	1	1	1	0	13	1	2	32	84	8	2	0	0	0	3	1006.25	1
430	1	1	1	1	1	1	1	1	1	1	1	1	1	1	14	0	2	25	84	2	1	1	1	0	3	1006.25	1
431	1	1	1	1	1	1	1	1	1	1	1	1	1	1	14	0	2	26	84	3	1	0	1	0	3	1006.25	1
432	1	1	1	1	1	1	1	1	1	1	1	1	1	1	14	0	2	28	85	4	1	0	0	1	1	874.667	1
433	1	0	1	1	0	1	1	1	1	1	1	1	1	0	11	3	2	30	85	7	1	0	0	1	1	874.667	1
434	1	0	1	1	1	1	1	1	1	1	1	1	1	1	13	1	2	28	85	5	1	0	1	1	1	874.667	1
435	1	1	1	1	0	1	1	1	1	1	1	1	1	0	12	2	2	32	85	9	2	0	1	1	1	874.667	1
436	1	0	1	1	0	1	1	1	1	1	1	1	1	1	12	2	2	33	85	10	1	0	0	1	1	874.667	1
437	1	1	1	1	0	1	1	1	1	1	1	1	1	0	12	2	2	27	85	2	2	1	0	1	1	874.667	1
438	1	1	1	1	1	1	1	1	1	1	1	1	1	1	14	0	2	28	86	5	1	0	1	2	1	466.667	1
439	1	0	1	1	1	1	1	1	1	1	0	1	1	1	12	2	2	33	86	9	1	0	1	2	1	466.667	1
440	1	0	1	1	1	1	1	1	1	1	1	1	1	1	13	1	2	56	86	32	2	0	0	2	1	466.667	1
441	1	0	1	1	0	1	1	1	1	1	1	1	1	0	11	3	2	27	87	5	1	1	1	2	2	1065.45	1
442	1	1	1	1	1	1	1	1	1	1	1	1	1	0	13	1	2	30	87	5	1	0	0	2	2	1065.45	1
443	1	1	0	1	1	1	1	1	1	1	1	1	0	0	11	3	2	26	87	3	1	1	1	2	2	1065.45	1
444	1	0	1	1	0	1	1	1	1	1	1	1	1	0	11	3	2	26	87	3	1	1	1	2	2	1065.45	1
445	1	1	1	1	1	1	1	1	1	1	1	1	1	1	14	0	2	25	87	1	1	0	1	2	2	1065.45	1
446	1	0	1	1	1	1	1	1	1	1	1	1	1	1	13	1	1	27	87	3	1	0	1	2	2	1065.45	1
447	1	1	1	1	1	1	1	1	1	1	1	1	1	1	14	0	2	36	87	10	1	0	1	2	2	1065.45	1
448	1	1	1	1	1	1	1	1	1	1	1	1	1	1	14	0	2	26	87	3	1	0	1	2	2	1065.45	1
449	1	0	1	1	1	1	1	1	1	1	1	1	1	1	13	1	2	27	87	4	1	0	0	2	2	1065.45	1
450	1	1	0	1	0	1	1	1	1	1	1	1	1	0	11	3	2	31	87	9	1	0	1	2	2	1065.45	1

## Sheet: Vignette 2
id	item1	item2	item3	item4	item5	item6	item7	item8	item9	item10	item11	item12	item13	item14	nbok	nberrors	gender	age	code2	experience	full time practice	risk taking	fear of malpractice	status	unit_level	ratio	MMR
1	1	0	1	1	1	1	1	1	1	1	0	0	1	1	11	3	2	40	1	16	1	0	1	1	1	380	1
2	1	0	1	1	1	0	1	1	1	1	1	0	0	0	9	5	1	38	1	15	1	0	0	1	1	380	1
3	1	1	1	0	1	0	1	1	1	1	1	1	0	1	11	3	2	25	1	2	1	0	1	1	1	380	1
4	1	0	1	1	1	1	1	1	1	1	1	0	0	1	11	3	2	35	2	10	1	1	1	1	2	806.25	1
5	1	1	1	0	1	1	1	1	1	1	1	0	0	1	11	3	2	44	2	20	1	0	1	1	2	806.25	1
6	1	0	1	0	1	0	1	1	0	1	0	0	0	1	7	7	2	43	2	21	1	1	0	1	2	806.25	1
7	1	0	1	1	1	0	1	1	1	1	0	0	1	1	10	4	2	35	2	13	2	0	1	1	2	806.25	1
8	1	0	1	0	1	1	0	1	1	1	0	0	0	0	7	7	2	40	3	17	1	1	1	1	2	964.333	1
9	1	0	1	0	1	1	0	1	1	1	1	1	0	0	9	5	1	35	3	11	1	0	0	1	2	964.333	1
10	1	0	1	0	1	1	0	1	1	1	0	0	0	0	7	7	2	34	4	10	2	0	0	0	3	966.667	2
11	1	0	1	1	1	0	1	1	1	1	0	0	1	1	10	4	2	27	5	3	1	1	0	0	2	870.312	1
12	1	1	1	1	1	0	1	1	1	1	0	0	0	0	9	5	2	28	5	4	1	0	1	0	2	870.312	1
13	1	1	1	1	1	1	1	1	1	1	0	0	0	0	10	4	2	29	5	5	1	0	0	0	2	870.312	1
14	1	0	1	1	1	1	1	1	1	1	0	1	0	0	10	4	2	33	5	9	2	1	1	0	2	870.312	1
15	1	1	1	1	0	1	1	1	1	1	1	1	1	0	12	2	2	36	5	12	2	0	1	0	2	870.312	1
16	1	1	1	0	1	0	1	1	1	1	0	0	0	0	8	6	2	33	5	10	2	0	1	0	2	870.312	1
17	1	1	1	1	1	1	1	1	1	1	1	1	1	1	14	0	2	28	5	4	1	0	1	0	2	870.312	1
18	1	0	1	1	1	1	1	1	1	1	0	0	0	0	9	5	2	30	5	7	2	0	0	0	2	870.312	1
19	1	0	1	1	1	0	1	1	1	0	0	0	0	0	7	7	2	42	6	21	1	0	0	2	1	706.25	1
20	1	1	1	0	1	1	1	1	1	1	0	0	0	1	10	4	2	31	6	10	1	1	0	2	1	706.25	1
21	1	0	1	1	1	1	1	1	1	0	0	0	0	0	8	6	2	39	6	15	2	0	1	2	1	706.25	1
22	1	0	1	1	0	0	1	1	1	1	0	1	1	0	9	5	2	38	6	17	1	0	1	2	1	706.25	1
23	1	1	1	0	1	1	1	1	1	1	0	0	0	0	9	5	2	38	7	15	1	0	1	1	2	575	1
24	1	1	1	1	1	1	0	1	1	1	0	0	1	0	10	4	2	39	7	14	1	0	1	1	2	575	1
25	1	1	1	1	1	1	1	1	1	1	1	1	0	0	12	2	2	56	8	30	1	0	1	1	2	800	2
26	1	0	1	0	1	1	1	1	1	1	0	0	0	1	9	5	2	49	8	24	2	0	1	1	2	800	2
27	1	1	1	1	1	1	1	1	1	1	0	0	0	1	11	3	2	46	8	23	2	0	1	1	2	800	2
28	1	1	1	1	0	1	1	1	1	1	1	1	1	0	12	2	2	38	8	16	2	0	1	1	2	800	2
29	1	0	1	1	1	0	1	1	1	1	0	1	0	1	10	4	2	43	8	21	1	0	1	1	2	800	2
30	1	0	1	1	1	1	1	1	1	1	1	1	1	1	13	1	2	42	9	20	1	1	1	2	1	806	1
31	1	1	1	0	1	0	1	1	1	1	0	0	0	1	9	5	2	43	9	22	1	0	1	2	1	806	1
32	1	0	1	0	1	0	1	1	1	1	0	0	1	0	8	6	2	50	9	27	1	0	1	2	1	806	1
33	1	0	1	1	1	1	1	1	1	1	0	1	0	1	11	3	2	33	9	8	2	0	1	2	1	806	1
34	1	1	1	0	1	0	1	1	1	1	0	0	0	1	9	5	2	40	9	19	1	0	1	2	1	806	1
35	1	1	1	1	0	1	1	1	1	1	0	1	1	0	11	3	2	46	10	23	1	0	0	1	3	921	1
36	1	0	1	0	1	1	1	1	1	1	0	0	1	1	10	4	2	31	10	7	2	1	1	1	3	921	1
37	1	0	1	1	1	1	1	1	1	1	0	1	1	1	12	2	2	33	10	10	2	0	0	1	3	921	1
38	1	0	1	1	1	1	1	1	1	1	1	0	1	1	12	2	2	38	10	15	1	0	1	1	3	921	1
39	1	1	1	1	1	0	1	1	1	1	0	1	1	1	12	2	2	31	10	7	1	0	1	1	3	921	1
40	1	0	1	1	1	1	1	1	1	1	1	1	0	1	12	2	2	28	10	4	1	0	1	1	3	921	1
41	1	0	1	0	1	1	1	1	1	1	0	0	0	1	9	5	2	24	10	2	1	0	1	1	3	921	1
42	1	0	1	1	1	1	1	1	1	1	1	1	1	1	13	1	2	56	10	35	1	1	0	1	3	921	1
43	1	0	1	1	1	0	1	1	1	1	1	0	1	1	11	3	2	27	11	3	1	0	1	2	2	704	1
44	1	0	1	1	1	1	1	1	1	1	1	1	1	1	13	1	2	32	11	8	1	0	1	2	2	704	1
45	1	0	1	1	1	1	1	1	1	0	1	1	0	1	11	3	2	54	11	29	2	0	1	2	2	704	1
46	1	1	1	1	1	0	1	1	1	0	1	0	1	0	10	4	2	31	11	8	1	0	0	2	2	704	1
47	1	0	1	0	1	1	1	1	1	1	1	0	0	0	9	5	2	46	11	21	1	0	1	2	2	704	1
48	1	0	1	0	1	0	1	1	1	0	0	0	0	1	7	7	2	43	12	19	2	0	0	2	1	750	1
49	1	1	1	1	1	1	1	1	1	1	1	1	1	1	14	0	2	28	13	5	1	1	0	2	2	914.286	1
50	1	0	1	0	1	1	0	1	1	1	0	0	0	0	7	7	2	29	13	7	2	0	1	2	2	914.286	1
51	1	1	1	1	1	1	1	1	1	1	1	1	0	1	13	1	2	25	13	2	1	0	1	2	2	914.286	1
52	1	1	1	1	1	1	1	1	1	0	0	0	0	0	9	5	2	34	13	11	2	1	0	2	2	914.286	1
53	1	1	1	1	1	1	1	1	1	1	0	0	0	1	11	3	2	36	13	14	2	0	0	2	2	914.286	1
54	1	0	1	1	1	1	1	1	1	0	0	1	0	1	10	4	2	34	13	8	2	0	1	2	2	914.286	1
55	1	1	1	1	1	1	1	1	1	1	1	1	0	0	12	2	2	27	13	3	1	0	1	2	2	914.286	1
56	1	0	1	1	1	0	1	1	1	1	0	1	1	1	11	3	2	44	13	21	2	0	1	2	2	914.286	1
57	1	0	1	1	1	1	1	1	1	1	0	1	1	1	12	2	2	31	13	7	1	0	0	2	2	914.286	1
58	1	0	1	0	1	0	1	1	1	1	0	1	0	1	9	5	2	40	13	20	2	1	0	2	2	914.286	1
59	1	1	1	0	1	1	1	1	1	1	0	1	0	1	11	3	2	29	13	5	1	0	1	2	2	914.286	1
60	1	0	1	0	1	1	0	1	1	0	0	0	0	0	6	8	2	53	13	30	1	0	1	2	2	914.286	1
61	1	1	1	0	1	0	1	1	1	1	0	0	0	0	8	6	2	30	13	9	1	0	1	2	2	914.286	1
62	1	1	1	1	1	0	1	1	1	1	0	1	1	1	12	2	2	35	13	12	2	0	0	2	2	914.286	1
63	1	0	1	1	1	0	1	1	1	1	1	1	0	1	11	3	1	44	13	20	1	0	0	2	2	914.286	1
64	1	0	0	1	0	0	1	1	1	1	0	1	0	0	7	7	2	25	13	3	2	1	1	2	2	914.286	1
65	1	0	1	1	1	0	0	1	1	1	0	0	1	0	8	6	2	37	13	12	2	0	0	2	2	914.286	1
66	1	0	1	0	1	0	1	1	1	1	0	0	0	1	8	6	2	34	13	10	2	0	1	2	2	914.286	1
67	1	1	1	0	1	1	1	1	1	1	1	0	0	1	11	3	2	37	13	15	2	0	1	2	2	914.286	1
68	1	0	1	0	1	1	1	1	1	1	0	0	0	0	8	6	2	32	13	7	1	1	0	2	2	914.286	1
69	1	0	1	0	1	1	1	1	1	1	1	1	1	1	12	2	2	33	14	9	2	0	1	2	1	550	2
70	1	0	1	1	1	1	1	1	1	1	0	1	0	0	10	4	2	31	15	7	1	0	0	1	2	821.714	1
71	1	1	1	1	1	1	1	1	1	1	1	1	1	1	14	0	2	27	15	4	1	0	0	1	2	821.714	1
72	1	1	1	1	1	0	1	1	1	0	1	1	1	1	12	2	2	27	15	3	1	1	0	1	2	821.714	1
73	1	0	1	1	1	0	1	1	1	1	1	1	1	1	12	2	1	40	15	14	1	1	0	1	2	821.714	1
74	1	1	1	1	1	0	1	1	1	1	0	1	0	1	11	3	2	25	15	2	1			1	2	821.714	1
75	1	1	1	1	1	1	0	1	1	1	0	1	0	0	10	4	2	29	15	7	1	0	1	1	2	821.714	1
76	1	1	1	1	1	1	1	1	1	0	1	1	1	1	13	1	2	30	16	7	1	0	1	2	2	840	1
77	1	0	1	1	1	1	1	1	1	1	1	1	1	1	13	1	2	40	17	17	2	0	0	1	1	958.6	1
78	1	1	1	1	1	1	1	1	1	1	0	1	1	1	13	1	2	27	17	4	1	0	1	1	1	958.6	1
79	1	1	1	1	1	1	1	1	1	1	0	1	1	1	13	1	2	40	17	17	1	1	0	1	1	958.6	1
80	1	1	1	1	1	1	1	1	1	1	1	1	1	0	13	1	2	31	17	6	1	1	0	1	1	958.6	1
81	1	1	1	1	1	1	1	1	1	1	1	1	1	1	14	0	2	37	17	13	2	0	1	1	1	958.6	1
82	1	1	1	1	1	1	1	1	1	1	1	0	0	1	12	2	2	23	18	1	1	0	1	1	2	816.2	2
83	1	1	1	0	1	1	0	1	1	0	0	0	0	0	7	7	2	40	18	16	1			1	2	816.2	2
84	1	1	1	1	1	1	1	1	1	1	1	0	1	1	13	1	2	32	18	9	2	0	0	1	2	816.2	2
85	1	0	1	0	1	1	1	1	1	1	0	0	0	1	9	5	2	40	18	19	2	0	0	1	2	816.2	2
86	1	0	1	0	0	1	1	1	1	1	1	1	0	0	9	5	2	25	18	2	1	0	1	1	2	816.2	2
87	1	0	1	1	1	1	1	1	1	1	0	0	0	0	9	5	2	53	19	33	1	0	1	1	1	642.5	1
88	1	0	1	1	1	1	1	1	1	1	1	1	0	0	11	3	2	30	19	6	2	0	1	1	1	642.5	1
89	1	1	1	1	1	1	1	1	1	1	1	1	1	1	14	0	2	30	19	8	1	0	1	1	1	642.5	1
90	1	0	1	1	1	0	1	1	1	1	0	1	1	1	11	3	2	39	19	18	1	0	1	1	1	642.5	1
91	1	0	1	1	0	1	1	1	1	1	1	1	0	0	10	4	2	39	20	1	1	0	1	2	2	1011.11	2
92	1	0	1	0	1	1	1	1	1	1	1	1	1	1	12	2	1	27	20	2	1	1	1	2	2	1011.11	2
93	1	0	1	1	1	0	1	1	1	1	0	1	0	0	9	5	2	26	20	2	1	0	1	2	2	1011.11	2
94	0	0	1	0	1	0	0	1	1	1	0	0	0	0	5	9	2	28	20	4	1	0	1	2	2	1011.11	2
95	1	0	1	1	1	0	1	1	1	1	0	0	0	0	8	6	2	54	20	33	1	0	1	2	2	1011.11	2
96	0	0	1	1	1	1	1	1	1	1	0	1	0	1	10	4	2	50	20	16	2	0	1	2	2	1011.11	2
97	0	0	1	0	1	1	1	1	1	1	0	0	0	0	7	7	2	41	20	20	1	0	1	2	2	1011.11	2
98	1	0	0	1	1	0	1	1	1	1	0	1	0	0	8	6	2	30	20	6	1	0	1	2	2	1011.11	2
99	1	1	1	1	1	1	1	1	1	1	0	0	0	0	10	4	2	36	21	11	1	0	1	1	3	988.925	1
100	1	0	1	1	1	0	1	1	1	1	1	1	1	1	12	2	2	29	21	6	1	0	0	1	3	988.925	1
101	1	1	1	1	1	1	1	1	1	1	1	1	0	0	12	2	2	48	21	23	1	0	1	1	3	988.925	1
102	1	0	1	1	1	1	1	1	1	1	1	1	0	0	11	3	2	35	21	12	2	0	1	1	3	988.925	1
103	1	1	1	1	1	1	1	1	1	1	0	1	1	1	13	1	2	28	21	5	1	0	0	1	3	988.925	1
104	1	1	0	1	1	1	1	1	1	1	0	1	0	0	10	4	2	38	21	15	2	0	1	1	3	988.925	1
105	1	1	1	1	1	1	1	1	1	1	0	1	0	0	11	3	2	29	21	5	2	0	1	1	3	988.925	1
106	1	1	1	1	1	0	0	1	1	1	1	0	1	0	10	4	2	33	21	7	1	1	0	1	3	988.925	1
107	1	1	1	0	1	0	0	1	1	1	0	0	0	0	7	7	2	26	21	2	1	1	0	1	3	988.925	1
108	1	0	1	1	1	1	1	1	1	1	0	1	0	0	10	4	2	26	21	2	2	0	1	1	3	988.925	1
109	1	1	1	1	1	1	1	1	1	1	0	0	0	0	10	4	2	45	22	22	2	0	1	1	1	870.714	1
110	1	1	1	1	1	1	1	1	1	1	1	1	1	1	14	0	2	27	22	4	1	0	1	1	1	870.714	1
111	1	0	1	0	1	1	1	1	1	1	0	0	0	0	8	6	2	36	22	13	2	0	1	1	1	870.714	1
112	1	0	1	1	1	1	1	1	1	1	1	0	0	1	11	3	2	35	22	13	2	0	1	1	1	870.714	1
113	1	0	1	0	1	0	1	1	1	1	0	0	0	0	7	7	2	51	22	29	2	0	1	1	1	870.714	1
114	1	1	1	1	1	1	1	1	1	1	1	1	1	1	14	0	2	40	22	18	1	0	1	1	1	870.714	1
115	1	1	1	0	1	1	1	1	1	1	0	1	0	0	10	4	2	37	22	12	2	0	1	1	1	870.714	1
116	1	0	1	1	1	1	1	1	1	1	1	1	1	1	13	1	2	29	23	6	1	1	1	1	1	645	2
117	1	0	1	1	1	1	1	1	1	1	0	0	0	0	9	5	2	28	23	4	1	0	1	1	1	645	2
118	1	0	1	0	1	0	1	1	1	1	1	0	0	0	8	6	2	27	24	4	1	0	1	1	1	868	1
119	1	0	1	0	1	0	1	1	1	1	0	0	0	0	7	7	2	40	24	17	1	0	1	1	1	868	1
120	1	0	1	1	1	1	1	1	1	1	1	1	1	1	13	1	1	25	24	2	1	0	0	1	1	868	1
121	1	1	1	1	1	0	1	1	1	1	0	0	0	1	10	4	2	38	24	14	1	0	0	1	1	868	1
122	1	1	1	1	1	1	1	1	1	1	1	1	1	1	14	0	2	54	24	32	1	1	1	1	1	868	1
123	1	1	1	0	1	0	1	1	1	1	1	1	0	0	10	4	2	33	25	10	1	0	1	1	2	857.778	1
124	1	1	1	1	1	0	1	1	1	1	0	0	1	0	10	4	2	32	25	10	2	0	1	1	2	857.778	1
125	1	1	1	1	1	1	1	1	1	1	0	0	1	1	12	2	2	36	25	14	2	0	1	1	2	857.778	1
126	1	1	1	1	1	1	1	1	1	1	1	1	0	1	13	1	2	28	26	5	1	0	1	0	3	1149.5	1
127	1	0	1	0	1	1	1	1	1	1	0	0	0	1	9	5	2	38	26	15	2	0	1	0	3	1149.5	1
128	1	0	1	1	0	1	1	1	1	1	1	1	1	1	12	2	2	52	26	30	1	1	0	0	3	1149.5	1
129	1	0	1	0	1	1	0	1	1	1	1	0	0	0	8	6	2	55	26	35	1	0	1	0	3	1149.5	1
130	1	0	1	1	1	1	1	1	1	1	0	0	1	1	11	3	2	37	26	12	2	0	1	0	3	1149.5	1
131	1	1	1	1	0	1	0	1	1	1	1	1	1	0	11	3	2	42	26	20	1	0	1	0	3	1149.5	1
132	1	1	1	0	1	1	0	1	1	1	0	1	1	1	11	3	2	29	26	7	2	1	0	0	3	1149.5	1
133	1	0	1	1	1	1	1	1	1	1	1	0	0	0	10	4	2	37	26	14	1	0	1	0	3	1149.5	1
134	1	1	1	1	1	1	1	1	1	1	0	1	1	1	13	1	2	27	26	2	1	0	1	0	3	1149.5	1
135	1	1	1	1	1	1	1	1	1	1	0	0	0	1	11	3	2	42	26	18	2	1	0	0	3	1149.5	1
136	1	0	1	1	0	1	1	0	1	1	1	1	1	0	10	4	2	31	26	7	1	1	0	0	3	1149.5	1
137	1	0	1	0	1	0	1	1	1	1	0	0	0	1	8	6	2	35	26	10	1	0	1	0	3	1149.5	1
138	1	0	1	1	1	1	1	1	1	1	1	1	0	1	12	2	2	36	26	15	2	0	1	0	3	1149.5	1
139	1	1	1	0	1	1	0	1	1	1	0	0	0	0	8	6	2	32	26	10	1	0	1	0	3	1149.5	1
140	1	1	1	0	1	1	1	1	1	0	1	1	1	1	12	2	1	24	27	1	1	0	0	2	1	877.778	1
141	1	0	1	1	1	0	1	1	1	1	1	1	0	1	11	3	2	55	27	33	1	0	1	2	1	877.778	1
142	1	1	1	1	1	1	1	1	1	1	1	1	1	1	14	0	2	26	27	3	1	0	1	2	1	877.778	1
143	1	0	1	1	1	0	1	1	1	1	1	1	0	1	11	3	2	51	27	30	2	0	1	2	1	877.778	1
144	1	1	1	0	1	0	1	1	1	1	1	1	0	1	11	3	2	28	27	5	2	0	0	2	1	877.778	1
145	1	1	1	1	1	1	1	1	1	1	1	1	0	1	13	1	2	25	27	2	1	0	1	2	1	877.778	1
146	1	0	1	1	1	1	1	1	1	1	1	1	1	1	13	1	2	29	28	4	1	0	1	1	2	932.143	2
147	1	1	1	1	0	1	1	1	1	1	1	1	1	1	13	1	1	30	28	6	1	0	1	1	2	932.143	2
148	1	0	1	1	1	1	1	1	1	1	1	1	1	0	12	2	2	28	28	6	1	0	1	1	2	932.143	2
149	1	0	1	1	1	0	1	0	1	0	1	0	0	0	7	7	1	43	28	5	1	0	0	1	2	932.143	2
150	1	0	1	0	1	0	1	1	1	0	0	0	0	1	7	7	2	36	28	13	1	0	0	1	2	932.143	2
151	1	0	1	0	1	1	1	1	1	1	1	1	0	0	10	4	2	33	28	11	1	0	0	1	2	932.143	2
152	1	1	1	1	0	1	1	0	1	1	1	0	1	0	10	4	2	29	28	5	1	1	1	1	2	932.143	2
153	1	0	1	0	1	0	1	1	1	1	1	0	0	1	9	5	2	26	29	2	1	0	1	1	1	800	1
154	1	1	1	0	1	0	1	1	1	1	1	0	0	1	10	4	2	29	29	6	1	0	1	1	1	800	1
155	1	1	1	1	1	1	1	1	1	1	0	1	0	1	12	2	2	35	29	12	1	0	1	1	1	800	1
156	1	0	1	0	1	1	1	1	1	1	0	1	0	0	9	5	2	26	29	24	1	1	1	1	1	800	1
157	1	0	1	0	1	0	1	1	1	1	1	0	0	0	8	6	2	54	30	33	1	0	0	1	2	705.6	2
158	1	0	1	1	1	0	1	1	1	1	0	0	0	0	8	6	1	26	30	3	1	0	0	1	2	705.6	2
159	1	1	1	0	1	1	1	1	1	0	0	0	0	1	9	5	2	32	30	10	1	0	1	1	2	705.6	2
160	1	0	1	0	1	0	0	1	1	1	1	0	1	1	9	5	2	36	30	14	1	0	1	1	2	705.6	2
161	1	1	1	1	1	0	1	1	1	1	1	0	1	1	12	2	2	27	30	4	1	0	1	1	2	705.6	2
162	1	1	0	1	0	1	1	1	1	1	0	1	1	1	11	3	2	38	31	13	1			1	2	1300	1
163	1	0	1	0	1	0	1	1	1	1	0	1	0	0	8	6	1	57	31	30	1	0	1	1	2	1300	1
164	1	0	1	1	0	1	1	1	1	1	1	1	0	0	10	4	2	35	32	12	2	0	1	0	3	987.711	1
165	1	1	1	0	1	1	1	1	1	1	0	0	0	0	9	5	2	35	32	15	1	1	0	0	3	987.711	1
166	1	1	1	0	1	0	1	1	1	1	0	0	1	1	10	4	2	41	32	18	1	0	1	0	3	987.711	1
167	1	1	1	1	0	1	1	1	1	1	1	1	0	0	11	3	2	28	32	5	1	0	0	0	3	987.711	1
168	1	0	1	1	1	1	1	1	1	1	0	0	0	0	9	5	2	31	32	8	2	0	1	0	3	987.711	1
169	1	0	1	1	0	1	1	1	1	1	1	1	1	0	11	3	2	26	32	3	1	1	1	0	3	987.711	1
170	1	1	1	1	0	1	1	1	1	1	1	1	1	0	12	2	2	36	32	13	2	0	1	0	3	987.711	1
171	1	0	1	1	1	1	1	1	1	1	1	1	0	1	12	2	2	36	32	13	1	0	0	0	3	987.711	1
172	1	0	1	1	1	1	1	1	1	1	1	1	0	1	12	2	2	26	32	2	1	1	1	0	3	987.711	1
173	1	1	1	1	1	1	1	1	1	1	0	1	1	1	13	1	2	26	32	3	1	0	0	0	3	987.711	1
174	1	0	1	1	1	0	1	1	1	1	0	0	0	1	9	5	2	26	32	3	1	1	1	0	3	987.711	1
175	1	0	1	0	1	1	1	1	1	1	0	0	0	1	9	5	2	46	32	24	2	0	0	0	3	987.711	1
176	1	0	1	0	1	0	1	1	1	1	1	1	0	1	10	4	2	38	32	15	2	0	1	0	3	987.711	1
177	1	0	1	1	1	1	1	1	1	1	1	1	0	1	12	2	2	26	32	3	1	1	1	0	3	987.711	1
178	1	0	1	1	1	1	0	1	1	1	0	0	0	0	8	6	2	25	32	2	1	0	1	0	3	987.711	1
179	1	1	1	1	1	0	1	1	1	1	0	1	0	0	10	4	2	47	33	24	2	0	0	2	1	957.5	1
180	1	0	1	1	1	1	1	1	1	1	0	0	0	0	9	5	2	45	33	22	1	0	1	2	1	957.5	1
181	1	0	1	1	0	1	1	1	1	1	0	1	0	0	9	5	2	29	34	5	1	0	1	1	2	801.5	1
182	1	0	1	0	1	1	1	1	1	1	0	0	0	1	9	5	2	36	34	13	1	0	0	1	2	801.5	1
183	1	0	1	1	1	1	0	1	1	1	0	0	0	0	8	6	2	28	34	6	1	0	1	1	2	801.5	1
184	1	0	1	1	1	1	1	1	1	1	1	1	1	1	13	1	2	33	34	12	2	0	1	1	2	801.5	1
185	1	0	1	0	1	1	0	1	1	1	0	0	1	0	8	6	2	52	34	30	1	0	0	1	2	801.5	1
186	1	0	1	0	1	1	1	1	1	1	1	0	1	0	10	4	2	30	34	6	2	1	0	1	2	801.5	1
187	1	1	1	1	1	1	1	1	1	1	0	1	0	1	12	2	2	34	34	10	2	0	1	1	2	801.5	1
188	1	0	1	1	0	1	1	1	1	1	1	1	1	0	11	3	2	41	34	18	1	0	0	1	2	801.5	1
189	1	1	1	1	1	1	1	1	1	1	0	1	1	1	13	1	2	28	34	5	1	0	1	1	2	801.5	1
190	1	0	1	1	1	0	1	1	1	1	0	0	0	1	9	5	1	35	34	13	1	0	0	1	2	801.5	1
191	1	1	1	1	1	1	1	1	1	1	0	1	1	1	13	1	2	30	35	5	2	0	1	0	3	786.667	1
192	1	1	1	1	1	1	1	1	1	1	0	0	1	1	12	2	2	31	35	8	1	0	1	0	3	786.667	1
193	1	0	1	1	1	1	1	1	1	1	0	0	0	1	10	4	2	31	35	7	1	1	0	0	3	786.667	1
194	1	0	1	1	1	1	1	1	1	1	0	0	0	1	10	4	2	47	35	25	1	0	0	0	3	786.667	1
195	1	1	1	1	1	1	1	1	1	1	1	1	0	0	12	2	1	28	35	5	1	0	0	0	3	786.667	1
196	1	0	1	1	1	1	1	1	1	1	1	0	0	1	11	3	2	35	35	10	2	0	1	0	3	786.667	1
197	1	0	1	1	1	1	1	1	1	1	1	1	1	1	13	1	2	54	36	32	1	0	1	1	2	837.5	1
198	1	0	1	1	1	1	1	1	1	1	0	1	1	1	12	2	2	26	36	4	1	1	1	1	2	837.5	1
199	1	0	1	0	1	1	1	1	1	0	0	0	0	0	7	7	2	25	37	1	1	0	0	2	1	600	2
200	1	1	1	1	1	1	1	1	1	1	1	0	1	1	13	1	2	44	37	22	1	0	0	2	1	600	2
201	1	0	1	0	1	0	1	1	1	1	0	0	0	0	7	7	2	39	38	16	1	0	0	1	1	640.6	2
202	1	1	1	1	1	1	1	1	1	0	1	1	1	1	13	1	2	38	38	17	2	0	0	1	1	640.6	2
203	1	0	1	0	1	1	0	1	1	0	1	1	1	1	10	4	2	24	38	1	2	1	1	1	1	640.6	2
204	1	1	1	1	1	1	1	1	1	1	1	1	1	1	14	0	2	27	38	3	1	1	1	1	1	640.6	2
205	0	1	1	0	1	1	1	1	1	1	0	0	0	0	8	6	2	51	38	19	2	0	1	1	1	640.6	2
206	1	0	1	1	1	0	1	1	1	1	1	1	1	0	11	3	2	53	39	31	1	0	1	2	1	550	1
207	1	0	1	1	1	1	1	1	1	1	1	1	1	1	13	1	2	27	40	2	1	0	1	0	3	1021.54	1
208	1	1	1	1	0	1	1	1	1	1	1	1	1	0	12	2	2	32	40	8	1	0	1	0	3	1021.54	1
209	1	0	1	1	1	1	0	1	1	1	1	1	1	1	12	2	2	25	40	1	1	0	1	0	3	1021.54	1
210	1	0	1	1	1	1	1	1	1	1	1	0	0	1	11	3	2	29	40	6	1	0	0	0	3	1021.54	1
211	1	0	1	1	1	0	1	1	1	1	1	1	1	1	12	2	2	30	40	6	1	1	1	0	3	1021.54	1
212	1	0	1	1	1	1	1	1	1	1	1	1	1	1	13	1	2	28	40	5	1	1	1	0	3	1021.54	1
213	1	0	1	1	0	1	1	1	1	1	1	1	0	0	10	4	2	37	40	15	1	0	0	0	3	1021.54	1
214	1	0	1	1	1	1	1	1	1	1	1	1	1	0	12	2	2	31	40	6	2	1	1	0	3	1021.54	1
215	1	1	1	1	1	1	1	1	1	1	1	1	1	1	14	0	2	43	41	17	2	0	1	2	1	700	2
216	1	0	1	0	1	0	1	1	1	0	0	0	0	0	6	8	2	44	41	20	1	0	0	2	1	700	2
217	1	1	1	1	1	0	1	1	1	1	0	1	1	1	12	2	2	25	42	3	1	1	1	1	2	1003	1
218	1	0	1	1	1	1	1	1	1	1	1	1	0	0	11	3	2	31	42	9	1	0	0	1	2	1003	1
219	1	0	1	0	1	1	1	1	1	1	1	1	1	1	12	2	2	40	42	17	1	0	0	1	2	1003	1
220	1	1	1	1	1	1	1	1	1	1	1	1	1	1	14	0	2	27	42	4	1	0	1	1	2	1003	1
221	1	0	1	1	1	1	1	1	1	1	0	1	1	1	12	2	2	28	42	6	1	1	1	1	2	1003	1
222	1	0	1	0	1	1	1	1	1	1	1	1	0	1	11	3	2	49	43	27	1	0	1	2	1	866.667	1
223	1	0	1	1	1	1	1	1	1	1	0	0	1	1	11	3	2	46	43	21	2	0	1	2	1	866.667	1
224	1	0	1	1	1	0	1	1	1	1	1	1	0	1	11	3	2	42	43	20	1	0	1	2	1	866.667	1
225	1	0	1	1	0	1	1	1	1	1	1	1	1	1	12	2	2	40	44	15	1	0	1	2	2	889.796	1
226	1	0	1	1	1	1	1	1	1	1	1	0	1	1	12	2	2	45	44	22	1	0	0	2	2	889.796	1
227	1	1	1	1	1	1	1	1	1	1	1	1	0	1	13	1	2	25	44	1	1	0	1	2	2	889.796	1
228	1	0	1	1	1	1	1	1	1	0	1	1	0	0	10	4	2	27	44	5	1	0	1	2	2	889.796	1
229	1	0	1	0	1	1	1	1	1	1	0	1	0	1	10	4	2	28	44	5	1	1	0	2	2	889.796	1
230	0	1	1	1	1	1	1	1	1	1	1	1	0	1	12	2	2	35	44	12	1	1	1	2	2	889.796	1
231	1	0	1	1	0	1	1	1	1	1	1	1	0	0	10	4	2	36	44	13	1	0	0	2	2	889.796	1
232	1	0	1	1	1	1	1	1	1	1	1	1	1	1	13	1	2	53	45	20	2	0	1	2	1	908.333	1
233	1	0	1	0	1	0	0	1	1	0	0	0	1	0	6	8	2	46	45	22	1	0	0	2	1	908.333	1
234	1	0	1	1	1	1	0	1	1	0	1	0	1	1	10	4	2	26	45	3	1	0	0	2	1	908.333	1
235	1	0	1	1	1	1	1	1	1	1	1	1	1	1	13	1	2	28	45	4	1	0	0	2	1	908.333	1
236	1	0	1	0	1	0	1	1	1	1	1	0	0	1	9	5	2	60	45	37	2	0	1	2	1	908.333	1
237	1	0	1	1	1	1	0	1	1	1	1	1	0	1	11	3	2	29	45	4	1	0	1	2	1	908.333	1
238	1	0	1	1	1	1	1	1	1	0	0	0	1	0	9	5	2	34	45	11	2	0	1	2	1	908.333	1
239	1	1	1	1	1	1	1	1	1	1	0	1	0	1	12	2	2	24	46	1	1	0	1	1	3	688.889	1
240	1	1	1	1	1	1	1	1	1	1	1	1	0	1	13	1	2	26	46	1	1	0	1	1	3	688.889	1
241	1	1	1	0	1	1	1	1	1	1	0	0	0	1	10	4	1	28	46	4	1	0	1	1	3	688.889	1
242	1	0	1	1	1	0	1	1	1	1	1	1	1	1	12	2	2	27	46	3	1	0	1	1	3	688.889	1
243	1	1	1	1	0	1	1	1	1	1	1	1	1	0	12	2	2	44	46	22	1	0	1	1	3	688.889	1
244	1	1	1	1	1	1	1	1	1	1	1	0	1	1	13	1	2	43	46	20	1	0	0	1	3	688.889	1
245	1	0	1	1	1	0	1	1	1	1	0	0	1	1	10	4	2	48	46	27	1	0	1	1	3	688.889	1
246	1	0	1	1	1	1	0	1	1	1	1	1	1	1	12	2	2	38	46	16	2	1	1	1	3	688.889	1
247	1	0	1	1	1	0	1	1	1	1	0	0	0	1	9	5	2	33	46	8	1	0	1	1	3	688.889	1
248	1	1	1	0	1	1	1	1	1	1	0	0	0	1	10	4	2	49	47	27	1	0	0	1	2	600	2
249	1	0	1	1	1	1	1	1	1	1	1	1	0	0	11	3	2	40	47	19	1	0	1	1	2	600	2
250	1	0	1	1	1	0	1	1	1	1	1	0	1	1	11	3	2	44	47	20	1	0	1	1	2	600	2
251	1	0	1	1	0	1	1	1	1	1	1	1	1	0	11	3	2	30	47	6	1	0	1	1	2	600	2
252	1	0	1	1	1	0	1	1	1	1	1	0	0	1	10	4	2	37	48	16	1	0	1	1	2	609.167	1
253	0	0	1	1	1	1	1	1	1	1	0	0	0	0	8	6	2	49	48	25	1	0	0	1	2	609.167	1
254	0	0	1	0	1	1	1	1	1	0	0	1	0	0	7	7	2	28	48	4	2	0	1	1	2	609.167	1
255	0	1	1	0	1	0	1	1	1	1	0	0	0	0	7	7	2	38	48	13	1	1	0	1	2	609.167	1
256	0	0	1	1	1	1	0	1	1	1	0	0	0	0	7	7	2	35	48	11	1	1	1	1	2	609.167	1
257	1	1	1	1	1	1	1	1	1	1	1	1	0	0	12	2	2	26	48	3	1	0	1	1	2	609.167	1
258	1	1	1	0	1	1	1	1	1	1	0	1	1	1	12	2	1	32	49	5	1	0	1	1	1	434	1
259	0	0	1	0	1	1	0	1	1	1	0	0	0	0	6	8	2	36	49	11	2	0	0	1	1	434	1
260	1	0	1	1	1	0	1	0	1	1	1	1	1	1	11	3	2	25	50	1	1	0	1	0	3	892.667	1
261	1	0	1	1	1	0	1	1	1	1	0	1	1	1	11	3	2	37	50	16	2	0	0	0	3	892.667	1
262	1	0	1	1	1	0	1	1	1	1	1	1	1	1	12	2	2	49	50	28	1	0	0	0	3	892.667	1
263	1	1	1	1	0	1	1	1	1	1	1	1	1	1	13	1	2	56	50	36	1	0	1	0	3	892.667	1
264	1	1	1	1	0	1	1	1	1	1	1	1	1	0	12	2	2	30	50	6	1	1	1	0	3	892.667	1
265	1	1	1	1	1	0	1	1	1	1	1	1	0	1	12	2	2	27	51	3	1	0	1	1	1	488.8	1
266	1	0	1	1	1	1	1	1	1	1	0	0	0	0	9	5	2	40	51	17	1	0	1	1	1	488.8	1
267	1	1	1	1	1	1	0	1	1	1	0	1	0	0	10	4	2	25	51	3	1	0	1	1	1	488.8	1
268	1	1	1	0	1	1	1	1	1	1	0	0	0	1	10	4	2	42	51	20	1	1	1	1	1	488.8	1
269	1	1	1	1	1	0	1	1	1	1	1	1	1	1	13	1	2	24	51	2	1	0	1	1	1	488.8	1
270	1	0	1	1	1	0	1	1	1	1	1	1	0	0	10	4	2	43	52	20	2	0	1	1	1	690	1
271	1	0	1	1	1	0	1	1	1	1	0	1	0	0	9	5	2	25	52	2	1	0	1	1	1	690	1
272	1	1	1	1	0	1	1	1	1	1	0	1	0	0	10	4	2	37	53	12	1	1	1	1	1	280.667	1
273	1	0	1	1	1	1	1	1	1	1	1	1	0	0	11	3	2	25	53	1	1	0	1	1	1	280.667	1
274	1	0	1	1	1	1	1	1	1	1	1	1	0	1	12	2	2	25	53	1	1			1	1	280.667	1
275	1	1	1	1	1	0	1	1	1	1	0	0	0	0	9	5	2	38	54	15	2	0	1	0	3	905	1
276	1	1	1	1	1	1	1	1	1	1	0	1	0	1	12	2	2	29	54	5	1	0	1	0	3	905	1
277	1	1	1	1	1	1	1	1	1	1	0	0	0	0	10	4	2	39	54	17	1	1	0	0	3	905	1
278	1	0	1	1	1	0	1	1	1	1	0	0	0	0	8	6	2	33	54	10	1	0	0	0	3	905	1
279	1	0	1	1	1	0	0	1	1	1	1	0	1	0	9	5	2	47	54	19	2	0	1	0	3	905	1
280	1	1	1	1	1	0	1	1	1	1	0	0	0	1	10	4	2	41	54	19	1	0	0	0	3	905	1
281	1	1	1	1	1	1	1	1	1	1	0	1	1	1	13	1	2	38	54	15	2	1	1	0	3	905	1
282	1	0	1	1	1	0	1	1	1	1	0	0	0	1	9	5	2	31	54	7	1	0	0	0	3	905	1
283	1	0	1	1	1	0	1	1	1	1	0	0	1	1	10	4	2	38	54	14	2	0	1	0	3	905	1
284	1	1	1	1	1	1	1	1	1	1	1	1	0	1	13	1	2	42	54	19	1	0	1	0	3	905	1
285	1	1	1	1	1	0	1	1	1	1	1	0	0	0	10	4	2	31	54	8	2	0	1	0	3	905	1
286	1	1	1	1	1	0	1	1	1	1	1	1	1	1	13	1	1	26	54	3	1	0	1	0	3	905	1
287	1	0	1	0	1	1	1	1	1	0	0	0	0	0	7	7	2	33	55	9	1	0	1	1	2	800	1
288	1	1	1	1	1	0	0	1	1	1	1	1	1	1	12	2	2	45	55	20	1	1	1	1	2	800	1
289	1	0	1	0	1	0	1	1	1	1	1	1	0	0	9	5	2	41	56	17	1	0	1	1	1	240	1
290	1	0	1	1	1	1	1	1	1	1	0	1	0	1	11	3	2	28	56	4	1	0	0	1	1	240	1
291	1	1	1	1	1	1	1	1	1	1	1	1	0	1	13	1	2	29	57	3	1	0	1	1	3	800	1
292	1	1	1	1	1	1	1	1	1	1	1	1	0	1	13	1	2	30	57	7	1	0	0	1	3	800	1
293	1	0	1	1	0	1	1	1	1	1	1	0	1	1	11	3	2	27	57	4	1	0	1	1	3	800	1
294	1	0	1	0	1	1	0	1	1	1	0	0	0	0	7	7	2	42	57	17	2	1	0	1	3	800	1
295	1	1	1	1	1	1	1	1	1	1	1	1	1	1	14	0	2	31	57	7	2	0	0	1	3	800	1
296	1	1	1	1	0	0	1	1	1	1	1	1	1	1	12	2	2	28	57	4	1	0	0	1	3	800	1
297	1	1	1	0	1	1	1	1	1	1	1	0	0	0	10	4	2	34	57	12	1	0	1	1	3	800	1
298	1	0	1	1	1	1	0	1	1	1	1	0	0	0	9	5	2	36	58	14	2	0	0	1	2	642.857	2
299	1	1	1	1	1	1	1	1	1	1	1	1	0	1	13	1	2	24	58	1	1	1	1	1	2	642.857	2
300	1	0	1	1	1	0	0	1	1	1	1	0	1	0	9	5	2	40	58	15	2	0	1	1	2	642.857	2
301	1	0	1	1	1	0	1	1	1	0	1	0	0	0	8	6	2	27	58	3	1	0	1	1	2	642.857	2
302	1	1	1	1	1	0	1	1	1	1	0	1	1	1	12	2	2	27	58	4	1	0	1	1	2	642.857	2
303	1	1	1	1	1	0	1	1	1	1	1	1	0	1	12	2	1	24	58	1	1	1	1	1	2	642.857	2
304	1	1	1	1	1	1	1	1	1	1	1	0	0	1	12	2	2	38	58	14	2	0	1	1	2	642.857	2
305	1	0	1	1	1	1	1	1	1	1	1	0	1	0	11	3	2	51	59	30	1	0	1	2	1	756.667	2
306	1	0	1	0	1	0	1	1	1	1	0	0	0	0	7	7	2	50	59	30	1	0	1	2	1	756.667	2
307	1	0	1	0	1	0	1	1	1	1	1	1	0	1	10	4	2	54	59	31	1	0	1	2	1	756.667	2
308	1	1	1	1	1	1	1	1	1	1	0	0	0	0	10	4	2	41	60	17	2	0	1	1	2	1000	1
309	1	1	1	1	1	0	1	1	1	1	0	0	0	0	9	5	2	29	60	6	1	1	0	1	2	1000	1
310	1	1	1	1	1	1	1	1	1	1	0	0	0	0	10	4	2	29	60	6	1	0	1	1	2	1000	1
311	1	1	1	1	1	1	1	1	1	1	0	1	0	1	12	2	2	32	61	9	2	0	0	1	1	644.286	2
312	1	0	1	0	1	0	1	1	1	1	0	1	0	1	9	5	2	25	61	3	1	0	1	1	1	644.286	2
313	1	1	1	1	1	0	1	1	1	1	0	0	0	0	9	5	2	29	61	6	1	0	0	1	1	644.286	2
314	1	0	1	1	1	1	1	1	1	1	0	0	0	0	9	5	2	25	61	2	1	0	1	1	1	644.286	2
315	1	0	0	1	0	0	1	1	1	0	1	0	0	0	6	8	2	30	61	6	1	1	1	1	1	644.286	2
316	1	1	1	0	1	1	1	1	1	1	0	0	0	0	9	5	2	28	61	3	1	0	1	1	1	644.286	2
317	1	0	1	0	1	0	0	1	1	1	0	0	0	0	6	8	2	29	61	6	1	0	1	1	1	644.286	2
318	1	0	1	0	1	0	1	1	1	1	0	0	0	0	7	7	2	53	62	32	1	0	1	1	1	594.5	2
319	0	0	1	0	1	1	1	1	1	1	0	0	0	0	7	7	2	47	63	25	1	1	1	1	1	950	2
320	1	1	1	0	1	0	1	1	1	1	1	1	0	0	10	4	2	53	63	33	1	0	0	1	1	950	2
321	0	0	1	0	1	1	1	1	1	1	0	1	0	0	8	6	2	49	63	26	1	0	1	1	1	950	2
322	1	1	1	0	1	0	0	1	1	1	1	1	0	0	9	5	2	48	63	25	2	0	1	1	1	950	2
323	1	0	1	1	1	0	1	1	1	1	1	0	0	0	9	5	2	39	63	17	1	1	0	1	1	950	2
324	1	0	1	0	1	0	1	1	1	1	1	0	0	0	8	6	2	36	64	13	2	0	1	1	1	423.4	1
325	1	0	1	0	1	0	0	1	1	1	0	1	0	1	8	6	2	26	64	3	1	0	1	1	1	423.4	1
326	1	0	1	0	1	0	0	1	1	1	0	0	0	0	6	8	2	53	64	32	2	0	1	1	1	423.4	1
327	1	1	1	1	1	1	1	1	1	1	1	1	1	1	14	0	2	34	64	10	2	0	1	1	1	423.4	1
328	1	1	1	0	1	1	1	1	1	1	1	1	0	1	12	2	2	36	64	12	1	0	1	1	1	423.4	1
329	1	0	1	1	1	0	1	1	1	1	1	1	0	1	11	3	2	46	65	23	1	0	1	1	1	679	2
330	1	0	1	0	1	0	1	1	1	0	1	1	0	1	9	5	2	45	65	23	1	1	1	1	1	679	2
331	1	1	1	1	1	1	1	1	1	1	1	1	0	1	13	1	2	26	65	4	1	0	0	1	1	679	2
332	1	1	1	1	1	1	1	1	1	0	1	1	1	1	13	1	2	43	65	21	1	0	1	1	1	679	2
333	1	0	1	0	1	0	1	1	1	1	1	0	1	0	9	5	2	52	65	30	1	0	1	1	1	679	2
334	1	1	1	1	1	1	1	1	1	1	0	0	0	0	10	4	2	27	66	3	1	0	1	1	1	442.5	1
335	1	1	1	0	1	1	1	1	1	1	1	0	0	1	11	3	2	25	66	2	1	0	1	1	1	442.5	1
336	1	0	1	0	1	1	1	1	1	1	0	1	0	1	10	4	2	32	66	10	2	0	1	1	1	442.5	1
337	1	0	1	1	1	0	1	1	1	1	1	0	0	1	10	4	2	51	66	30	1	0	1	1	1	442.5	1
338	1	0	1	1	1	0	1	1	1	1	0	1	0	1	10	4	1	43	67	21	1	0	0	1	2	900	1
339	1	0	1	1	1	0	1	1	1	1	0	0	0	0	8	6	2	25	68	2	1	1	1	0	2	1040	1
340	1	0	1	1	1	1	1	1	1	1	1	0	1	1	12	2	2	35	68	12	1	0	0	0	2	1040	1
341	1	1	1	0	1	0	1	1	1	1	0	0	0	1	9	5	2	28	68	4	1	1	0	0	2	1040	1
342	1	1	1	0	1	0	1	1	1	1	1	1	0	0	10	4	2	30	68	7	1	0	1	0	2	1040	1
343	1	1	0	1	1	0	1	1	1	1	0	0	0	0	8	6	2	55	69	34	1	0	0	1	2	600	1
344	1	0	1	0	1	0	0	1	1	0	0	0	0	0	5	9	2	35	70	12	1	1	0	1	2	617.571	2
345	1	0	1	1	1	0	1	1	1	1	1	1	1	1	12	2	2	39	70	16	2	0	1	1	2	617.571	2
346	1	1	1	0	1	0	1	1	1	1	0	0	1	1	10	4	2	45	70	23	1	0	1	1	2	617.571	2
347	1	1	1	1	1	0	1	1	1	0	1	1	0	1	11	3	2	38	70	14	2	1	1	1	2	617.571	2
348	0	1	1	1	1	1	1	1	1	1	1	1	1	1	13	1	2	50	70	27	1	0	1	1	2	617.571	2
349	1	0	1	1	0	0	1	1	1	1	1	0	1	0	9	5	1	27	70	3	1	0	1	1	2	617.571	2
350	1	0	1	1	1	1	1	1	1	1	0	1	0	0	10	4	2	27	70	3	1	0	1	1	2	617.571	2
351	1	1	1	0	1	1	0	1	1	1	1	0	0	0	9	5	2	25	71	3	1	1	1	1	2	905	1
352	1	0	1	1	1	0	1	1	1	1	0	0	0	0	8	6	2	38	71	14	1	0	1	1	2	905	1
353	1	0	1	1	1	1	1	1	1	1	0	0	0	0	9	5	2	25	71	3	1	0	1	1	2	905	1
354	1	1	1	1	1	1	1	1	1	1	0	0	0	0	10	4	2	43	71	22	1	0	0	1	2	905	1
355	1	1	1	1	1	1	1	1	1	1	1	0	1	1	13	1	2	42	72	19	1	0	0	0	3	1133.33	1
356	1	0	1	1	1	1	1	1	1	1	0	0	0	0	9	5	2	37	72	14	2	1	1	0	3	1133.33	1
357	1	1	1	0	1	1	0	1	1	1	0	0	0	0	8	6	1	28	72	5	1	0	0	0	3	1133.33	1
358	1	1	1	0	1	0	1	1	1	1	0	1	1	1	11	3	2	48	72	23	2	0	1	0	3	1133.33	1
359	1	1	1	1	1	0	1	1	1	1	1	1	0	0	11	3	1	37	72	13	1	0	0	0	3	1133.33	1
360	1	1	1	1	1	1	1	1	1	0	1	1	1	1	13	1	2	30	73	5	1	0	1	0	3	1338.78	1
361	1	0	1	1	1	0	1	1	1	1	1	1	1	1	12	2	2	35	73	12	1	0	0	0	3	1338.78	1
362	1	0	1	1	1	1	1	1	1	1	0	0	0	0	9	5	2	36	73	10	1	0	0	0	3	1338.78	1
363	1	1	1	1	1	1	1	1	1	1	1	1	0	1	13	1	2	28	73	3	1	1	1	0	3	1338.78	1
364	1	1	1	1	1	1	1	1	1	1	1	1	1	1	14	0	2	25	73	2	1	0	1	0	3	1338.78	1
365	1	1	1	1	1	1	1	1	1	1	0	0	0	1	11	3	2	29	73	5	1	0	1	0	3	1338.78	1
366	1	1	1	1	1	1	1	1	1	1	0	0	0	1	11	3	2	26	73	4	1	0	0	0	3	1338.78	1
367	1	0	1	1	1	1	1	1	1	1	1	0	1	1	12	2	2	44	74	17	1	0	0	1	2	868.571	1
368	1	1	1	1	1	1	1	1	1	1	1	1	1	1	14	0	2	34	74	2	1	1	1	1	2	868.571	1
369	1	1	1	1	1	1	1	1	1	1	1	1	1	1	14	0	2	37	74	15	2	1	1	1	2	868.571	1
370	1	1	1	1	1	0	1	1	1	1	1	1	1	1	13	1	1	27	74	3	1	1	1	1	2	868.571	1
371	1	1	1	1	1	0	1	1	1	1	1	0	1	1	12	2	2	50	74	29	2	0	1	1	2	868.571	1
372	1	0	1	0	1	0	1	1	1	1	1	1	0	1	10	4	2	26	74	2	1	0	1	1	2	868.571	1
373	1	1	1	1	1	1	1	1	1	1	0	0	0	1	11	3	2	30	74	7	1	0	1	1	2	868.571	1
374	1	0	1	0	1	1	1	1	1	1	1	1	0	1	11	3	2	29	75	5	1	0	1	1	2	1225	1
375	1	1	1	1	1	1	1	1	1	1	1	1	1	1	14	0	2	36	75	11	2	0	0	1	2	1225	1
376	1	1	1	0	1	0	1	1	1	1	1	1	0	1	11	3	2	31	75	8	1	0	1	1	2	1225	1
377	1	0	1	1	1	0	1	1	0	1	1	1	1	1	11	3	2	43	75	17	1	0	0	1	2	1225	1
378	1	0	1	1	1	1	1	1	1	1	1	1	1	1	13	1	2	31	75	9	2	0	1	1	2	1225	1
379	1	0	1	1	1	1	1	1	1	1	1	0	0	0	10	4	2	31	75	7	1	0	0	1	2	1225	1
380	1	0	1	1	1	1	1	1	1	1	1	1	1	1	13	1	2	34	75	10	1	0	1	1	2	1225	1
381	1	0	1	1	1	0	1	1	1	1	1	1	1	1	12	2	2	28	75	5	1	0	0	1	2	1225	1
382	1	1	1	1	1	1	1	1	1	1	1	0	0	1	12	2	2	33	75	9	2	0	1	1	2	1225	1
383	1	1	1	1	1	0	1	1	1	1	1	1	1	1	13	1	2	32	76	9	1	0	1	1	2	695	1
384	1	0	1	1	1	0	0	1	1	1	1	0	0	0	8	6	2	24	76	1	1	0	1	1	2	695	1
385	1	1	1	1	1	1	1	1	1	1	0	0	0	0	10	4	2	45	76	21	1	0	0	1	2	695	1
386	1	0	1	1	1	1	1	1	1	1	1	1	0	1	12	2	2	30	76	6	2	0	1	1	2	695	1
387	1	1	1	1	1	1	1	1	1	1	1	0	0	0	11	3	2	26	76	3	1	1	1	1	2	695	1
388	1	1	1	1	1	1	1	1	1	1	1	0	0	0	11	3	2	24	76	1	1	1	0	1	2	695	1
389	1	1	1	1	1	1	1	1	1	1	1	1	1	1	14	0	2	25	76	2	1	0	1	1	2	695	1
390	1	1	1	1	1	1	1	1	1	1	1	0	0	1	12	2	2	30	76	6	2	0	1	1	2	695	1
391	1	0	1	1	1	0	1	1	1	1	1	1	0	1	11	3	2	30	76	7	2	1	0	1	2	695	1
392	1	1	1	1	1	1	1	1	1	1	0	0	0	0	10	4	2	27	76	4	1	0	1	1	2	695	1
393	1	1	1	1	1	0	1	1	1	1	1	1	1	1	13	1	2	31	77	8	1	0	1	2	1	902.333	2
394	1	0	1	0	1	1	1	1	1	0	0	0	0	0	7	7	2	54	77	32	2	0	0	2	1	902.333	2
395	1	0	1	1	1	0	1	1	1	1	1	1	1	1	12	2	2	25	78	3	1	0	0	1	3	754.821	1
396	1	1	1	1	1	0	1	1	1	1	0	0	0	0	9	5	2	24	78	2	1	0	1	1	3	754.821	1
397	1	1	1	1	1	1	0	1	1	1	1	1	1	1	13	1	2	28	78	4	2	1	0	1	3	754.821	1
398	1	1	1	1	0	1	1	1	1	1	1	1	1	0	12	2	2	26	78	3	1	0	1	1	3	754.821	1
399	1	0	1	1	1	1	1	1	1	1	1	1	1	1	13	1	2	30	78	7	1	0	1	1	3	754.821	1
400	1	1	1	1	1	1	1	0	1	0	1	1	1	1	12	2	2	26	78	3	1	1	1	1	3	754.821	1
401	1	1	1	0	1	0	1	1	1	1	0	0	0	0	8	6	2	26	78	2	1	1	0	1	3	754.821	1
402	1	1	1	1	1	1	1	1	1	0	0	0	1	1	11	3	2	28	79	6	2	0	0	2	2	847.619	1
403	1	0	1	1	1	0	1	1	1	0	0	0	0	1	8	6	2	28	79	3	1	0	0	2	2	847.619	1
404	1	0	1	1	1	0	1	1	1	0	1	0	0	1	9	5	2	28	79	3	1	0	1	2	2	847.619	1
405	1	0	1	1	1	1	1	1	1	0	1	1	1	1	12	2	2	28	79	5	1	1	0	2	2	847.619	1
406	1	1	1	1	1	1	1	1	1	1	1	0	1	1	13	1	2	27	79	4	2	0	1	2	2	847.619	1
407	1	0	1	1	0	0	1	1	1	1	1	1	0	0	9	5	2	32	79	9	1	0	1	2	2	847.619	1
408	1	1	1	1	1	0	1	1	1	1	1	1	1	1	13	1	2	25	80	2	1	0	0	1	3	1142.86	1
409	1	0	0	1	0	1	1	1	1	1	1	1	1	1	11	3	1	28	80	3	1	0	1	1	3	1142.86	1
410	1	1	1	1	1	1	0	1	1	1	1	1	1	1	13	1	2	29	80	7	1	0	0	1	3	1142.86	1
411	1	0	1	1	1	1	1	1	1	1	1	1	1	0	12	2	2	26	81	3	2	0	0	2	1	837.5	1
412	1	1	1	1	1	1	1	1	1	1	1	1	0	1	13	1	2	27	81	4	1	0	1	2	1	837.5	1
413	1	1	1	1	1	1	1	1	1	1	0	1	0	0	11	3	2	37	81	6	2			2	1	837.5	1
414	1	0	1	0	1	1	1	1	1	1	1	1	0	0	10	4	2	26	81	3	1			2	1	837.5	1
415	1	1	1	1	1	1	1	1	1	1	1	0	1	1	13	1	2	36	82	12	1	0	0	0	2	833.333	1
416	1	0	1	1	1	1	1	1	1	1	1	1	1	1	13	1	2	26	82	2	1	1	1	0	2	833.333	1
417	1	1	1	1	1	1	1	1	1	1	1	0	0	1	12	2	2	51	82	28	1	0	0	0	2	833.333	1
418	1	0	1	1	1	0	1	1	1	1	1	1	1	1	12	2	2	35	83	11	1	0	0	0	2	1108.33	1
419	1	0	1	1	0	0	1	1	1	1	1	1	1	0	10	4	2	40	83	17	1	1	1	0	2	1108.33	1
420	1	1	1	1	1	1	1	1	1	1	1	0	0	0	11	3	2	41	83	15	1	0	0	0	2	1108.33	1
421	1	0	1	1	0	1	1	1	1	1	1	1	1	1	12	2	2	34	83	10	2	0	1	0	2	1108.33	1
422	1	0	1	1	1	1	1	1	1	1	1	1	1	1	13	1	2	30	83	6	1	0	0	0	2	1108.33	1
423	1	0	1	1	0	1	1	1	1	1	0	0	0	0	8	6	1	40	83	16	1	0	1	0	2	1108.33	1
424	1	0	1	0	1	0	1	1	1	1	0	0	1	1	9	5	2	32	84	7	1	0	1	0	3	1006.25	1
425	1	1	1	1	1	1	1	1	1	1	1	0	1	0	12	2	2	44	84	20	1	0	0	0	3	1006.25	1
426	1	0	1	0	1	1	1	1	1	0	1	0	0	1	9	5	2	29	84	6	1	0	1	0	3	1006.25	1
427	1	0	1	1	1	1	1	1	1	1	1	1	1	1	13	1	2	36	84	13	1	0	1	0	3	1006.25	1
428	1	1	1	0	1	1	0	1	1	1	0	0	0	0	8	6	2	32	84	6	2	0	0	0	3	1006.25	1
429	1	0	1	0	1	1	1	1	1	1	0	0	0	0	8	6	2	32	84	8	2	0	0	0	3	1006.25	1
430	1	0	1	0	1	0	0	1	1	1	0	0	0	0	6	8	2	25	84	2	1	1	1	0	3	1006.25	1
431	1	1	1	1	1	1	1	1	1	1	1	0	0	0	11	3	2	26	84	3	1	0	1	0	3	1006.25	1
432	1	0	1	1	1	1	0	1	1	1	0	1	1	1	11	3	2	28	85	4	1	0	0	1	1	874.667	1
433	1	1	1	0	1	0	1	1	1	1	1	1	1	1	12	2	2	30	85	7	1	0	0	1	1	874.667	1
434	1	1	1	0	1	0	1	1	1	1	0	0	0	0	8	6	2	28	85	5	1	0	1	1	1	874.667	1
435	1	0	1	1	1	1	1	1	1	1	1	1	0	1	12	2	2	32	85	9	2	0	1	1	1	874.667	1
436	1	1	1	1	1	1	1	1	1	1	1	1	0	1	13	1	2	33	85	10	1	0	0	1	1	874.667	1
437	1	0	1	0	1	1	0	1	1	1	1	1	1	1	11	3	2	27	85	2	2	1	0	1	1	874.667	1
438	1	0	1	1	1	0	1	1	1	1	1	1	1	1	12	2	2	28	86	5	1	0	1	2	1	466.667	1
439	1	0	1	0	1	1	1	1	1	1	0	0	0	1	9	5	2	33	86	9	1	0	1	2	1	466.667	1
440	0	0	1	1	0	1	1	1	1	1	0	0	1	0	8	6	2	56	86	32	2	0	0	2	1	466.667	1
441	1	0	1	1	1	1	1	1	1	1	1	1	1	1	13	1	2	27	87	5	1	1	1	2	2	1065.45	1
442	1	1	1	1	1	0	1	1	1	1	1	0	1	0	11	3	2	30	87	5	1	0	0	2	2	1065.45	1
443	1	0	1	1	1	1	1	1	1	1	0	1	1	1	12	2	2	26	87	3	1	1	1	2	2	1065.45	1
444	1	1	1	1	1	1	1	1	1	1	1	1	0	1	13	1	2	26	87	3	1	1	1	2	2	1065.45	1
445	1	1	1	1	1	1	1	1	1	1	1	1	0	0	12	2	2	25	87	1	1	0	1	2	2	1065.45	1
446	1	0	1	0	1	1	1	1	1	1	1	1	0	0	10	4	1	27	87	3	1	0	1	2	2	1065.45	1
447	1	0	1	1	1	1	1	1	1	1	1	1	0	1	12	2	2	36	87	10	1	0	1	2	2	1065.45	1
448	1	1	1	1	1	0	1	1	1	1	1	1	0	1	12	2	2	26	87	3	1	0	1	2	2	1065.45	1
449	1	1	1	1	1	1	1	1	1	1	1	1	0	1	13	1	2	27	87	4	1	0	0	2	2	1065.45	1
450	1	1	1	1	0	1	1	1	1	1	1	1	1	0	12	2	2	31	87	9	1	0	1	2	2	1065.45	1

## Sheet: Coding
id	id midwife
item1	No misoprostol (Prostaglandine E1 analogue) in each step
item2	First line uterotonic: oxytocin in step 1
item3	No surgical treatment in steps 1 or 2
item4	manual placental delivery, manual examination of the uterine cavity in step 1
item5	No selective arterial embolization in steps 1 or 2
item6	Uterine massage in steps 1 or 2
item7	Cervical examination with speculum in steps 1 or 2
item8	No intrauterine tamponade in step 1
item9	No torsion of the cervix in step 1
item10	Alert other members of the team in steps 1 or 2
item11	venipuncturewith blood count, hemostasis in steps 1 or 2
item12	Resuscitation measure in steps 1 or 2
item13	Second line uterotonic: Sulprostone (Prostaglandine E2 analogue) in step 2
item14	Surgical treatment, selective arterial embolization and/or intrauterine tamponade in step 3
nbok	Number criteria ok
nberrors	number of errors
gender	midwife gender (0: male / 1: female)
age	midwife age (year)
code2	id unit
experience	midwife experience (year)
full time practice	midwife practice(1: full time / 2: part time)
risk taking	level of risk taking (1: high or moderate / 0: low)
fear of malpractice	fear of malpractice (1:high or moderate / 0: low)
status	maternity status (0: public university / 1: other public / 2: private)
unit_level	level of care of the unit (1/2/3)
ratio	births/midwife ratio per year
MMR	mortality and morbidity review (1: yes / 2: no)
